# Supplementary material for: Towards Win–Win Policies for Healthy and Sustainable Diets in Switzerland
Source: Nutrients. 2020 Sep 9;12(9):2745. doi: 10.3390/nu12092745 (PMC7551606; doi:10.3390/nu12092745)
Supplement: Supplementary file 1 [file nutrients-12-02745-s001.zip]

Archive with 7 entries (4 files):
- SI PNR final/
- SI PNR final/Supporting-Materials_PNR69_final.docx
- __MACOSX/
- __MACOSX/SI PNR final/
- __MACOSX/SI PNR final/._Supporting-Materials_PNR69_final.docx
- SI PNR final/Supporting-Materials_PNR69_final.xlsx
- __MACOSX/SI PNR final/._Supporting-Materials_PNR69_final.xlsx
