# Supplementary material for: Towards Win–Win Policies for Healthy and Sustainable Diets in Switzerland
Source: Nutrients. 2020 Sep 9;12(9):2745. doi: 10.3390/nu12092745 (PMC7551606; doi:10.3390/nu12092745)
Supplement: Supplementary file 1 [file nutrients-12-02745-s001.zip › SI PNR final/Supporting-Materials_PNR69_final.xlsx]

## Sheet: Table S1 - main data table
Supporting materials for Ernstoff et al. 2020: Towards Win–Win Policies for Healthy and Sustainable Diets in Switzerland
Main data table: MenuCH names matched to LCI; subsequent LCI assumptions for production to consumption values; calculated impacts per item; g/day consumed per item per diet category																Totals g/day consumed:	3438.82	3479.03	4440.07	3084.91	3374.89	3236.84	3364.31	3531.58	3626.77	3284.08	total tCO2e/year:	2052.81	1387.32	1321.76	1657.76	1904.61	1824.2	2046.69	2082.48	2483.5	1698.35	Manually performed nutritional analysis		Relevant extraction from MenuCH database
% of total mass consumed of average diet matched to at least 1 LCI entry:	0.998245																Consumption per diet										365	GHG per diet										Nutritional elements
																	Average	Vegetarian/little meat	Vegan	Gluten free	Slimming diet	Ed level 1	Ed level 2	Ed level 3	Male	Female	d/y	Average	Vegetarian/little meat	Vegan	Gluten free	Slimming diet	Ed level 1	Ed level 2	Ed level 3	Male	Female	Whole grain	Seafood omega 3	Energy (kJ)	Energy (kcal)	Protein (g)	Alcohol (g)	Water (g)	Dietary fibres (g)	Fatty acids, saturated (g)	Fatty acids, polyunsaturated (g)	Vitamin B2 (riboflavin) (mg)	Vitamin B12 (cobalamin) (µg)
MenuCH names		LCI matching							Production - to - consumption adjustment factors							Final adjusted impact											1000
French	Italian	% allocated to LCI match 1	LCI match 1	% allocated to LCI match 2	LCI Match 2	% allocated to LCI match 3	LCI Match 3	Total allocated %	Ratio of as produced:consumed considering losses, wastes including inedible parts (adapted from Beretta et al. 2017)	Assumed category from Beretta et al. 2017	Note about assumed category from Beretta et al. 2017	Ratio of produced:consumed considering dilutions and other factors (expert assumptions)	Note about assumption	Allocation factor	Note about allocation factor	kg CO2e/kg food as consumed					g/day						g/kg					kg CO2e/year						element / 100 g of food consumption
Eau, du robinet	Acqua del rubinetto	n/a	n/a					0	1	n/a		1	n/a	1		0	786.943	1026.2	1396.67	938.073	773.758	627.686	781.658	808.426	733.111	831.275		0	0	0	0	0	0	0	0	0	0	0	0	0	0	0	0	100	0	0	0	0	0
Eau, minérale	Acqua minerale	1	Mineral water, still, glass refillable, 1.0 L, at water factory/RER U					1	1	n/a		1	n/a	1		0.197715	403.255	258.595	0	211.939	489.508	523.36	395.527	398.364	448.8	365.749		29.1013	18.6618	0	15.2948	35.3259	37.7688	28.5436	28.7484	32.3881	26.3947	0	0	0	0	0	0	100	0	0	0	0	0
Café, avec caféine	Caffè, con caffeina	1	Coffee, regular, roast and ground, at plant/GLO U					1	1.14943	Cocoa, coffee, tea	Assumed that inedible parts and processing losses were accounted for in LCI, thereby only considered avoidable wastes at retail and consumer	0.1	beverage, adjusted for water weight	1		1.05404	191.551	134.965	239.667	123.639	190.238	168.09	197.637	188.087	213.984	173.078		73.6941	51.9242	92.2053	47.567	73.1889	64.6682	76.0356	72.3616	82.3244	66.587	0	0	8	2	0.1	0	99.4	0.1	0	0	0	0
Pomme n.s.	Mela n.s.	1	Apple, at farm/GLO U					1	1.45159	Apple juice		1	n/a	1		0.225758	60.91	92.8474	120.78	68.2847	60.2264	45.0923	57.3243	65.9989	58.0563	63.26		5.01908	7.65078	9.95247	5.62677	4.96275	3.71568	4.72362	5.43841	4.78393	5.21273	0	0	232	55	0.3	0	85	2.1	0.1	0.1	0.02	0
Thé noir	Tè nero	1	Tea, dried, at farm/GLO U					1	1.14943	Cocoa, coffee, tea	Assumed that inedible parts and processing losses were accounted for in LCI, thereby only considered avoidable wastes at retail and consumer	0.1	beverage, adjusted for water weight	1		0.531275	55.8372	48.5443	0	54.0816	40.3933	70.4248	46.0914	63.7469	47.794	62.4608		10.8277	9.41348	0	10.4873	7.83287	13.6564	8.93783	12.3615	9.26798	12.1121	0	0	0	0	0	0	99.9	0	0	0	0	0
Bière blonde	Birra chiara	1	Beer					1	1.45159	Apple juice		1	n/a	1		1.45159	52.8274	56.1392	15	33.3265	28.6854	76.8107	53.8131	49.4091	96.1725	17.1325		27.9896	29.7444	7.94748	17.6575	15.1984	40.6967	28.5119	26.1785	50.9553	9.07733	0	0	163	39	0.5	3.9	93.2	0.1	0	0	0	0
Lait partiellement écrémé	Latte drink	1	Raw milk, production mix, at farm/CH U					1	1.12304	Milk, other dairy		1	n/a	1		1.89727	52.6881	33.5978	1.03	43.9852	41.6955	27.2237	56.1568	51.9578	53.8739	51.7115		36.4867	23.2666	0.71328	30.46	28.8743	18.8525	38.8888	35.981	37.3079	35.8105	0	0	238	57	3.2	0	88.4	0	1.6	0.1	0.15	0.08
Tisane / infusion n.s.	Tè di erbe n.s.	1	Mint, at farm/US U					1	3.17678	Fresh vegetables		0.1	beverage, adjusted for water weight	1		0.0370289	52.3787	82.4314	246.667	64.6939	75.5618	46.3188	42.4009	62.636	29.9746	70.8286		0.707927	1.11411	3.33384	0.874373	1.02126	0.626024	0.573071	0.846561	0.405123	0.957287	0	0	0	0	0	0	99.9	0	0	0	0	0
Vin, rouge	Vino rosso	1	Wine, vinegar, or spirit					1	1.45159	Apple juice		1	n/a	1		2.90319	50.8132	47.2859	26.6667	40.2041	42.5094	29.8463	46.3138	57.3139	66.7404	37.697		53.8449	50.1071	28.2577	42.6028	45.0456	31.627	49.077	60.7335	70.7224	39.9462	0	0	314	76	0	10.7	89	0	0	0	0	0
Yogourt	Yogurt	1	Liquid milk, whole milk, pasteurised, at dairy/RER U					1	1.12304	Milk, other dairy		1	n/a	1		2.06081	49.8572	45.7416	0	29.6939	55.767	36.5395	48.3257	52.7056	50.6756	49.1833		37.5023	34.4066	0	22.3356	41.9476	27.4848	36.3503	39.6449	38.1179	36.9954	0	0	232	54.9	5	0	84.9	3	0.1	0	0	0
Thé vert	Tè verde	1	Tea, dried, at farm/GLO U					1	1.14943	Cocoa, coffee, tea	Assumed that inedible parts and processing losses were accounted for in LCI, thereby only considered avoidable wastes at retail and consumer	0.1	beverage, adjusted for water weight	1		0.531275	36.5314	54.9684	90	54.0816	72.6124	23.9563	33.1375	41.1017	24.3653	46.5502		7.084	10.6592	17.4524	10.4873	14.0806	4.64549	6.42587	7.97024	4.7248	9.0268	0	0	0	0	0	0	99.9	0	0	0	0	0
Lait entier	Latte intero	1	Raw milk, production mix, at farm/CH U					1	1.12304	Milk, other dairy		1	n/a	1		1.89727	36.2882	35.6147	0	1.69277	19.0768	42.838	35.5255	36.351	43.9821	29.9523		25.1298	24.6633	0	1.17225	13.2108	29.6655	24.6016	25.1732	30.4578	20.7421	0	0	286	68	3.3	0	87.2	0	2.5	0.2	0.16	0.12
Thé froid (aromatisé, à base de thé noir)	Tè freddo (a base di tè nero)	1	Tea, dried, at farm/GLO U					1	1.14943	Cocoa, coffee, tea	Assumed that inedible parts and processing losses were accounted for in LCI, thereby only considered avoidable wastes at retail and consumer	0.1	beverage, adjusted for water weight	1		0.531275	34.9963	1.89873	0	25.5102	6.46067	39.6359	42.0558	27.7028	47.2448	24.9096		6.78631	0.368193	0	4.94682	1.25282	7.68601	8.15527	5.37199	9.16148	4.83036	0	0	128	30	0	0	92.4	0	0	0	0	0
Pommes de terre	Patate	1	Potato, at farm/GLO U					1	2.22255	Potatoes		1	n/a	1		0.553883	34.5963	46.0677	5.4	44.4567	23.1504	36.0707	33.4929	35.5101	37.3436	32.334		6.99425	9.31339	1.0917	8.9877	4.68025	7.29232	6.77117	7.17898	7.54965	6.53687	0	0	325	77	2	0	78.3	2.1	0	0.1	0.05	0
Jus d'orange	Succo d’arancia	1	Orange, fresh grade, at farm/GLO U					1	2.41233	Exotic and citrus table fruits		2	factor 2 assumption, e.g. 2 kg of fruit needed to make 1 L of juice.	1		0.603277	34.1017	37.6424	16	7.95918	33.2163	26.1772	32.5827	36.3833	34.4026	33.8539		7.50906	8.28871	3.52314	1.75258	7.3141	5.76412	7.17459	8.01147	7.57533	7.45449	0	0	166	39	0.5	0	90	0.5	0	0	0	0
Sirop (dilué, prêt à boire)	Sciroppo (diluito, pronto da bere)	1	Sugar, from sugarcane, at sugar refinery/GLO U					1	1.03093	Sugar	Assumed that inedible parts and processing losses were accounted for in LCI, thereby only considered avoidable wastes at retail and consumer	0.1	beverage, adjusted for water weight	1		0.113791	32.264	2.53165	20	50	8.98876	39.5631	35.1537	28.7232	41.2542	24.8605		1.34005	0.105149	0.830678	2.07669	0.373338	1.64321	1.46007	1.19298	1.71345	1.03255	0	0	230	54	0	0	86.4	0.1	0	0	0	0
Tomates	Pomodoro	1	Tomato, fresh grade, at farm/GLO U					1	2.26645	Other fresh table fruits		1	n/a	1		1.07683	26.421	25.016	30.1202	38.0372	24.1427	28.366	25.1763	27.4228	26.8678	26.053		10.3846	9.8324	11.8386	14.9503	9.48917	11.1491	9.8954	10.7784	10.5602	10.24	0	0	89	21	0.8	0	93.8	1.2	0	0.1	0.04	0
Tisane / infusion de menthe	Tè di menta	1	Mint, at farm/US U					1	3.17678	Fresh vegetables		0.1	beverage, adjusted for water weight	1		0.0370289	26.3794	28.7975	63.3333	65.8163	19.2697	16.3714	25.2068	28.5409	19.2103	32.2832		0.356533	0.389214	0.855985	0.889544	0.26044	0.221268	0.340684	0.385746	0.259638	0.436326	0	0	0	0	0	0	99.9	0	0	0	0	0
Coca Cola Zero	Coca Cola Zero	1	Sugar, from sugarcane, at sugar refinery/GLO U					1	1.03093	Sugar	Assumed that inedible parts and processing losses were accounted for in LCI, thereby only considered avoidable wastes at retail and consumer	0.1	beverage, adjusted for water weight	1		0.113791	25.6422	24.2405	0	10.2041	42.0309	24.8981	22.8652	28.4001	35.8169	17.2634		1.06502	1.0068	0	0.423815	1.74571	1.03411	0.949681	1.17957	1.48761	0.717017	0	0	0	0	0	0	99	0	0	0	0	0
Coca Cola	Coca Cola	1	Sugar, from sugarcane, at sugar refinery/GLO U					1	1.03093	Sugar	Assumed that inedible parts and processing losses were accounted for in LCI, thereby only considered avoidable wastes at retail and consumer	0.1	beverage, adjusted for water weight	1		0.113791	25.4831	20.1741	0	0	23.3146	32.0218	26.7917	23.5472	39.3544	14.0602		1.05841	0.837907	0	0	0.968346	1.32999	1.11276	0.978006	1.63454	0.583973	0	0	180	42.4	0	0	90	0	0	0	0	0
Tisane / infusion de fruits n.s.	Tè di frutti n.s.	1	Mint, at farm/US U					1	3.17678	Fresh vegetables		0.1	beverage, adjusted for water weight	1		0.0370289	24.2931	15.1582	66.6667	0	39.0449	20	28.6994	20.4801	15.7147	31.3575		0.328335	0.204872	0.901037	0	0.527714	0.270311	0.387888	0.2768	0.212393	0.423813	0	0	0	0	0	0	99.9	0	0	0	0	0
Bière, lager	Birra lager	1	Beer					1	1.45159	Apple juice		1	n/a	1		1.45159	23.5135	10.0633	0	0	7.41573	3.8835	20.8903	28.0652	49.5932	2.03675		12.4582	5.33185	0	0	3.92909	2.0576	11.0683	14.8698	26.276	1.07914	0	0	163	39	0.5	3.9	93.2	0.1	0	0	0	0
Jus de pommes (CH)	Mosto di mela (CH)	1	Apple, at farm/GLO U					1	1.45159	Apple juice		2	factor 2 assumption, e.g. 2 kg of fruit needed to make 1 L of juice.	1		0.451516	18.7409	21.4399	0	18.3673	14.0309	6.91748	16.5509	22.0715	23.8476	14.5356		3.08857	3.53336	0	3.027	2.31234	1.14002	2.72765	3.63745	3.93016	2.39551	0	0	230	54	0.4	0	86.8	0.1	0.1	0	0.01	0.01
Jus à l'eau minérale	Schorle	1	Sugar, from sugarcane, at sugar refinery/GLO U					1	1.03093	Sugar	Assumed that inedible parts and processing losses were accounted for in LCI, thereby only considered avoidable wastes at retail and consumer	0.1	beverage, adjusted for water weight	1		0.113791	17.8892	12.6582	82	6.12245	7.22846	7.28155	18.0377	18.8367	26.9829	10.4005		0.743008	0.525745	3.40578	0.254289	0.300226	0.302431	0.749178	0.782363	1.1207	0.431974	0	0	133	31	0.2	0	91.5	0	0	0.1	0.01	0
Pâtes, spaghetti	Pasta, spaghetti	1	Pasta, dried, from durum wheat, at plant/GLO U					1	2	Pasta	Assumed that inedible parts and processing losses were accounted for in LCI, thereby only considered avoidable wastes at retail and consumer	0.4	1:2.5 ratio for dry to cooked pasta	1		1.23771	17.2083	21.7996	56	15.0102	7.60955	17.0888	19.3494	15.1532	23.6079	11.9382		7.77411	9.8483	25.2989	6.7811	3.43773	7.72015	8.74142	6.84567	10.6652	5.39327	0	0	698	165	5.8	0	57	2.4	0.1	0.2	0.02	0
Vin, blanc	Vino bianco	1	Wine, vinegar, or spirit					1	1.45159	Apple juice		1	n/a	1		2.90319	16.6225	8.51954	0	8.16327	12.4502	9.20932	15.2609	18.6996	21.0178	13.0029		17.6142	9.02784	0	8.65031	13.193	9.75878	16.1714	19.8153	22.2718	13.7787	0	0	295	71	0.2	10	89	0	0	0	0.01	0.1
Banane	Banana	1	Banana, at farm/GLO U					1	2.41233	Exotic and citrus table fruits		1	n/a	1		0.501341	16.2865	20.0015	35.778	17.3448	15.211	17.7755	15.0673	17.3105	17.2779	15.47		2.98025	3.66005	6.54699	3.17391	2.78345	3.25272	2.75716	3.16764	3.16167	2.83085	0	0	403	95	1.1	0	74	2	0.1	0.1	0.07	0
Espresso, avec caféine	Espresso con caffeina	1	Coffee, regular, roast and ground, at plant/GLO U					1	1.14943	Cocoa, coffee, tea	Assumed that inedible parts and processing losses were accounted for in LCI, thereby only considered avoidable wastes at retail and consumer	0.1	beverage, adjusted for water weight	1		1.05404	14.9525	8.03797	4.66667	6.42857	26.9139	25.9871	10.7211	17.9032	19.5542	11.163		5.75257	3.09239	1.79537	2.47322	10.3544	9.99782	4.12467	6.88779	7.52294	4.29466	0	0	8	2	0.1	0	99.4	0.1	0	0	0	0
Pain bis	Pane bigio	1	Bread, from wheat flour, at plant/GLO U					1	1.96078	Bread and pastries	Assumed that inedible parts and processing losses were accounted for in LCI, thereby only considered avoidable wastes at retail and consumer	1	n/a	1		3.13589	14.2316	10.1741	26.316	0	12.9533	6.82284	13.1959	15.9936	19.9288	9.53996		16.2895	11.6453	30.1213	0	14.8263	7.80942	15.1041	18.3062	22.8105	10.9194	30.08	0	992	234	9.5	0	40.9	4.1	0.2	0.6	0.07	0
Carotte	Carota	1	Carrot, at farm/GLO U					1	3.17678	Fresh vegetables		1	n/a	1		0.323122	13.7756	17.749	13.0599	8.76078	16.7224	8.99044	12.9426	15.0719	11.776	15.4222		1.62468	2.0933	1.54027	1.03324	1.97223	1.06033	1.52645	1.77757	1.38886	1.81888	0	0	158	38	0.8	0	89.2	2.6	0	0.1	0.05	0
Café au lait, avec caféine	Caffellatte, con caffeina	0.5	Coffee, regular, roast and ground, at plant/GLO U	0.5	Liquid milk, whole milk, pasteurised, at dairy/RER U			1	1.14943	Cocoa, coffee, tea	Assumed that inedible parts and processing losses were accounted for in LCI, thereby only considered avoidable wastes at retail and consumer	0.1	beverage, adjusted for water weight	1		0.31624	13.3009	20.9778	0	13.2653	28.0758	10.6432	13.0054	13.8595	11.2809	14.9643		1.53529	2.42142	0	1.53118	3.24072	1.22852	1.50118	1.59976	1.30212	1.7273	0	0	82	20	1	0	96.1	0.1	0.7	0.1	0.04	0.03
Oeuf	Uovo	1	Chicken egg, in barn single tiered, at farm/GLO U					1	1.52682	Eggs without co-product poultry		1	n/a	1		6.40198	11.6542	11.8029	0	15.2897	15.4707	12.3292	9.96372	13.217	12.3878	11.05		27.2325	27.5801	0	35.7277	36.1508	28.8099	23.2824	30.8843	28.9469	25.8208	0	0	651	157	13.2	0	73.6	0	2.9	2	0.45	5.4
Pain complet	Pane integrale	1	Bread, from wheat flour, at plant/GLO U					1	1.96078	Bread and pastries	Assumed that inedible parts and processing losses were accounted for in LCI, thereby only considered avoidable wastes at retail and consumer	1	n/a	1		3.13589	11.6407	16.4845	9.74667	3.77128	8.33124	13.5596	10.5479	12.4985	13.813	9.85187		13.324	18.8682	11.156	4.3166	9.53594	15.5203	12.0732	14.3058	15.8103	11.2764	30.08	0	1210	288	8	0	37	7	0.9	0	0	0
Boisson sans alcool aromatisée	Bevanda analcolica aromatizzata	1	Sugar, from sugarcane, at sugar refinery/GLO U					1	1.03093	Sugar	Assumed that inedible parts and processing losses were accounted for in LCI, thereby only considered avoidable wastes at retail and consumer	0.1	beverage, adjusted for water weight	1		0.113791	10.9908	0	0	0	10.8427	9.97573	12.1536	9.97254	11.1144	10.8891		0.456492	0	0	0	0.450339	0.414331	0.504785	0.414198	0.461623	0.452266	0	0	162	38	0	0	90	0	0	0	0.02	0
Potage, de légumes n.s.	Minestra di verdura n.s.	1	potato, at farm/GLO U					1	2.22255	Potatoes		0.5	soup, thus assumed a water dilution	1		0.276942	10.6522	7.53165	36.6667	17.9592	12.9775	4.27184	9.23175	12.6799	8.31197	12.5793		1.07676	0.761326	3.7064	1.81538	1.31182	0.431814	0.933179	1.28173	0.840205	1.27157	0	0	176	42	1	0	89	0.7	0.5	0	0.02	0
Thé n.s.	Tè n.s.	1	Tea, dried, at farm/GLO U					1	1.14943	Cocoa, coffee, tea	Assumed that inedible parts and processing losses were accounted for in LCI, thereby only considered avoidable wastes at retail and consumer	0.1	beverage, adjusted for water weight	1		0.531275	10.5962	16.4557	0	7.14286	6.01124	4.12621	11.9467	9.95756	6.85997	13.673		2.05476	3.19101	0	1.38511	1.16567	0.800136	2.31666	1.93092	1.33025	2.6514	0	0	0	0	0	0	99.9	0	0	0	0	0
Confiture	Marmellata	1	Sugar, from sugarcane, at sugar refinery/GLO U					1	1.03093	Sugar	Assumed that inedible parts and processing losses were accounted for in LCI, thereby only considered avoidable wastes at retail and consumer	1	n/a	1		1.13791	10.5024	11.7461	10.5345	4.81331	6.60645	9.01332	11.2767	9.90782	11.7782	9.45169		4.36204	4.87861	4.3754	1.99915	2.74391	3.74358	4.68366	4.1151	4.89196	3.92565	0	0	1040	246	0.5	0	36	2.2	0	0	0.02	0
Orange	Arancia	1	Orange, fresh grade, at farm/GLO U					1	2.41233	Exotic and citrus table fruits		1	n/a	1		0.301639	10.4352	13.7848	0	8.81633	13.3302	8.56311	8.74449	12.2602	9.60649	11.1176		1.14889	1.51768	0	0.970661	1.46763	0.942782	0.962752	1.34982	1.05766	1.22403	0	0	185	44	1	0	86.6	1.8	0	0	0.04	0
Tresse (CH)	Treccia (CH)	1	Bread, from wheat flour, at plant/GLO U					1	1.96078	Bread and pastries	Assumed that inedible parts and processing losses were accounted for in LCI, thereby only considered avoidable wastes at retail and consumer	1	n/a	1		3.13589	9.90994	10.3813	4.3	0	4.50843	5.95087	9.87135	10.3544	13.1485	7.24297		11.3429	11.8825	4.92178	0	5.16035	6.81137	11.2988	11.8516	15.0498	8.2903	0	0	1370	326	9	0	31.8	2.1	6.5	0.9	0.13	0.25
Poulet, suprême	Pollo, petto	1	Chicken, fresh meat, at slaughterhouse/GLO U					1	1.11111	Poultry	Assumed that inedible parts and processing losses were accounted for in LCI, thereby only considered avoidable wastes at retail and consumer	1	n/a	2	Suprême, 30 CHF/kg vs. 15 CHF/kg for average	16.7977	9.80832	2.03165	0	16.4737	12.1994	9.74184	8.9557	10.6384	12.4186	7.65875		60.1364	12.4563	0	101.003	74.7967	59.7288	54.9088	65.2258	76.1403	46.957	0	0	555	131	28.9	0	67.3	0	0.5	0.4	0.19	0.33
Tisane / infusion de rooibos	Tè di rooibos	1	Mint, at farm/US U					1	3.17678	Fresh vegetables		0.1	beverage, adjusted for water weight	1		0.0370289	9.24218	25.2975	0	16.3265	19.9438	1.69903	9.03568	10.2173	3.82861	13.7003		0.124913	0.341909	0	0.220662	0.269552	0.0229633	0.122122	0.138093	0.0517458	0.185167	0	0	0	0	0	0	99.9	0	0	0	0	0
Salade, à feuilles n.s.	Insalata a foglia n.s., Insalata verde n.s.	1	Iceberg lettuce {GLO}| production | Alloc Rec, U					1	3.17678	Fresh vegetables		1	n/a	1		0.509298	8.97905	7.92813	7.36327	15.4652	11.0696	8.35353	7.75623	10.2241	9.90853	8.21362		1.66915	1.47379	1.36879	2.87488	2.05778	1.55287	1.44184	1.90059	1.84194	1.52686	0	0	77	18	1.6	0	93.9	1.9	0	0.1	0.08	0
Légumes mélangés n.s.	Ortaggi misti n.s.	1	Iceberg lettuce {GLO}| production | Alloc Rec, U					1	3.17678	Fresh vegetables		1	n/a	1		0.509298	8.85642	10.7098	0	17.2449	15.5506	8.95469	8.08484	9.59131	7.68095	9.82442		1.64635	1.99089	0	3.20572	2.89075	1.66462	1.50292	1.78297	1.42784	1.8263	0	0	124	30	3.6	0	89.1	3.4	0.1	0.3	0.26	0
Rivella rouge (CH)	Rivella rossa (CH)	1	Sugar, from sugarcane, at sugar refinery/GLO U					1	1.03093	Sugar	Assumed that inedible parts and processing losses were accounted for in LCI, thereby only considered avoidable wastes at retail and consumer	0.1	beverage, adjusted for water weight	1		0.113791	8.80023	0	0	0	0	8.64078	9.94795	7.70844	12.6996	5.58906		0.365508	0	0	0	0	0.358885	0.413177	0.320161	0.527465	0.232135	0	0	153	36	0	0	91	0	0	0	0	0
Poire	Pera	1	Apple, at farm/GLO U					1	1.45159	Apple juice		1	n/a	1		0.225758	8.69369	10.9999	34.1	17.4014	10.0372	5.90615	8.41714	9.2474	8.30713	9.01203		0.716375	0.906408	2.8099	1.4339	0.827083	0.486677	0.693586	0.762001	0.684521	0.742606	0	0	244	58	0.4	0	84.7	2.3	0	0.1	0.03	0
Riz pour risotto	Riso per risotto	1	Rice, at farm/GLO U					1	2.09327	Rice		0.333333	1:3 ratio for dry to cooked rice	1		0.778841	8.67603	6.18045	0	4.45177	4.56502	10.8103	8.72569	8.40858	10.8053	6.9226		2.46639	1.75696	0	1.26554	1.29773	3.07312	2.48051	2.39036	3.07169	1.96794	0	0	504	119	2.4	0	68.7	0.5	0.1	0.1	0.01	0
Tisane / infusion de verveine	Tè di verbena	1	Mint, at farm/US U					1	3.17678	Fresh vegetables		0.1	beverage, adjusted for water weight	1		0.0370289	8.45704	17.0886	0	17.3469	6.1236	18.2039	6.0393	9.78907	5.4209	10.9573		0.114301	0.230962	0	0.234453	0.0827638	0.246036	0.0816244	0.132305	0.0732664	0.148094	0	0	0	0	0	0	99.9	0	0	0	0	0
Tisane / infusion de tilleul	Tè di fiori di tiglio	1	Mint, at farm/US U					1	3.17678	Fresh vegetables		0.1	beverage, adjusted for water weight	1		0.0370289	8.24523	0	0	0	3.65169	4.61165	10.0982	6.82976	7.83004	8.58715		0.111439	0	0	0	0.0493545	0.062329	0.136483	0.0923079	0.105827	0.11606	0	0	0	0	0	0	99.9	0	0	0	0	0
Concombre (grand légume vert)	Cetriolo	1	Iceberg lettuce {GLO}| production | Alloc Rec, U					1	3.17678	Fresh vegetables		1	n/a	1		0.509298	8.01248	7.42396	19.0517	6.93721	14.7316	6.15085	7.62605	8.57706	6.66364	9.12325		1.48947	1.38007	3.5416	1.28958	2.73852	1.1434	1.41764	1.59442	1.23873	1.69596	0	0	56	13	0.7	0	96	0.8	0	0	0.02	0
Sauce tomate	Salsa di pomodoro, Salsa napoletana	1	Tomato paste production, at plant/GLO U					1	1.11111	Canned fruits	Assumed that inedible parts and processing losses were accounted for in LCI, thereby only considered avoidable wastes at retail and consumer	1	n/a	1		1.09294	7.8011	15.5335	33.4667	2.7342	2.68989	7.20822	8.09361	7.57965	9.29012	6.5749		3.11203	6.19665	13.3506	1.09073	1.07305	2.87552	3.22872	3.02369	3.70603	2.62287	0	0	288	69	1.8	0	82.5	1.9	0.5	0.6	0.05	0
Tisane / infusion de fenouil	Tè di finocchio	1	Mint, at farm/US U					1	3.17678	Fresh vegetables		0.1	beverage, adjusted for water weight	1		0.0370289	7.73111	20.5696	0	37.7551	3.37079	1.21359	8.26525	7.88567	2.16462	12.3151		0.10449	0.27801	0	0.510281	0.045558	0.0164024	0.111709	0.106579	0.029256	0.166446	0	0	0	0	0	0	99.9	0	0	0	0	0
Cappuccino, avec caféine	Cappuccino con caffeina	0.5	Coffee, regular, roast and ground, at plant/GLO U	0.5	Liquid milk, whole milk, pasteurised, at dairy/RER U			1	1.14943	Cocoa, coffee, tea	Assumed that inedible parts and processing losses were accounted for in LCI, thereby only considered avoidable wastes at retail and consumer	0.1	beverage, adjusted for water weight	1		0.31624	7.64653	0	0	0	13.0022	1.70874	7.11812	8.76742	5.16193	9.69261		0.88262	0	0	0	1.50082	0.197235	0.821626	1.012	0.595829	1.11879	0	0	156	37	0.7	0	92.3	0.5	0.7	0	0	0
Mandarine	Mandarino	1	Mandarin, at farm/GLO U					1	2.41233	Exotic and citrus table fruits		1	n/a	1		0.651877	7.58778	9.37184	9.96667	7.16327	8.01545	9.41869	7.84648	7.14969	7.39714	7.74478		1.8054	2.22989	2.37142	1.70439	1.90716	2.24104	1.86695	1.70116	1.76004	1.84275	0	0	200	47	0.7	0	86.9	1.4	0	0	0.04	0
Mozzarella	Mozzarella	1	Soft cheese, Camembert-style, at dairy/RER U					1	1.33333	Cheese, whey	Assumed that inedible parts and processing losses were accounted for in LCI, thereby only considered avoidable wastes at retail and consumer	1	n/a	1		8.6928	7.44541	9.10669	0	10.4831	4.11093	8.16006	7.6582	7.16645	9.03601	6.13553		23.6233	28.8943	0	33.2615	13.0434	25.8908	24.2985	22.7382	28.6701	19.4673	0	0	1050	253	18.7	0	58.8	0	11.4	0.6	0.27	1.7
Courgettes	Zucchina	1	Iceberg lettuce {GLO}| production | Alloc Rec, U					1	3.17678	Fresh vegetables		1	n/a	1		0.509298	7.15625	9.94588	30.0288	7.32426	10.802	3.81023	7.49219	7.176	5.39031	8.61051		1.3303	1.84888	5.58216	1.36154	2.00803	0.708298	1.39275	1.33398	1.00203	1.60064	0	0	106	25	2.4	0	92.1	1.3	0	0.1	0.05	0
Pâtes, becs de plumes	Pasta, penne	1	Pasta, dried, from durum wheat, at plant/GLO U					1	2	Pasta	Assumed that inedible parts and processing losses were accounted for in LCI, thereby only considered avoidable wastes at retail and consumer	0.4	1:2.5 ratio for dry to cooked pasta	1		1.23771	7.05548	4.61392	0	5.42857	4.46629	8.60194	7.92382	6.05802	7.80378	6.43926		3.18743	2.08441	0	2.45244	2.01772	3.88606	3.57971	2.7368	3.52548	2.90904	0	0	698	165	5.8	0	57	2.4	0.1	0.2	0.02	0
Thé au gingembre	Tè di zenzero	1	Tea, dried, at farm/GLO U					1	1.14943	Cocoa, coffee, tea	Assumed that inedible parts and processing losses were accounted for in LCI, thereby only considered avoidable wastes at retail and consumer	0.1	beverage, adjusted for water weight	1		0.531275	7.02028	6.32911	30	12.2449	2.24719	2.42718	5.20683	9.24363	2.27953	10.9243		1.36134	1.22731	5.81746	2.37447	0.435765	0.470668	1.00968	1.79248	0.442035	2.11839	0	0	0	0	0	0	99.9	0	0	0	0	0
Baguette (farine blanche)	Baguette (farina bianca)	1	Bread, from wheat flour, at plant/GLO U					1	1.96078	Bread and pastries	Assumed that inedible parts and processing losses were accounted for in LCI, thereby only considered avoidable wastes at retail and consumer	1	n/a	1		3.13589	6.87234	2.8235	0	1.21142	4.05528	5.7778	6.00725	7.8202	10.0259	4.27537		7.86609	3.23178	0	1.38659	4.64168	6.61327	6.8759	8.95101	11.4757	4.89359	0	0	1080	254	9	0	36.1	2.9	0.1	0.5	0.05	0.01
Raisin	Uva	1	Grape {GLO}| market for | Alloc Rec, U (net cons.)					1	2.26645	Other fresh table fruits		1	n/a	1		0.493202	6.86204	1.88911	0	30.0539	7.67055	7.44699	7.43484	6.2488	7.54198	6.3021		1.23529	0.340076	0	5.41026	1.38084	1.3406	1.33841	1.1249	1.3577	1.1345	0	0	262	62	0.2	0	83.5	0	0	0	0.03	0
Café, sans caféine	Caffè, senza caffeina	1	Coffee, decaffeinated (CO2), roast and ground, at plant/GLO U					1	1.14943	Cocoa, coffee, tea	Assumed that inedible parts and processing losses were accounted for in LCI, thereby only considered avoidable wastes at retail and consumer	0.1	beverage, adjusted for water weight	1		1.1652	6.68915	8.05907	0	4.08163	16.8118	12.7589	6.29335	6.44708	6.9184	6.50037		2.84488	3.42751	0	1.73591	7.15002	5.42633	2.67655	2.74193	2.94238	2.76459	0	0	8	2	0.1	0	99.4	0.1	0	0	0	0
Jus de fruits	Succo di frutta	1	Orange, fresh grade, at farm/GLO U					1	2.41233	Exotic and citrus table fruits		2	factor 2 assumption, e.g. 2 kg of fruit needed to make 1 L of juice.	1		0.603277	6.65741	1.12658	0	0	7.02247	7.96359	5.16537	7.96372	5.2178	7.84294		1.46594	0.248069	0	0	1.54632	1.75355	1.1374	1.75358	1.14894	1.72699	0	0	230	54	0.4	0	86.8	0.1	0.1	0	0.01	0.01
Tisane / infusion de camomilles	Tè di camomilla	1	Mint, at farm/US U					1	3.17678	Fresh vegetables		0.1	beverage, adjusted for water weight	1		0.0370289	6.57133	10.1266	0	7.14286	8.25843	2.91262	7.20786	6.333	4.96793	7.89173		0.0888151	0.136866	0	0.0965396	0.111617	0.0393657	0.0974182	0.085594	0.0671443	0.106661	0	0	0	0	0	0	99.9	0	0	0	0	0
Boisson mélangée à base de lait (prêt à consommer)	Bevanda a base di latte (pronta da bere)	1	Liquid milk, whole milk, pasteurised, at dairy/RER U					1	1.12304	Milk, other dairy		1	n/a	1		2.06081	6.45594	0	0	9.73469	0.893258	8.55461	6.96207	5.75141	8.01657	5.17077		4.85613	0	0	7.32238	0.671904	6.43473	5.23683	4.32618	6.03002	3.88942	0	0	308	73	2.7	0	83.8	0.2	1	0	0	0
Lait n.s.	Latte n.s.	1	Raw milk, production mix, at farm/CH U					1	1.12304	Milk, other dairy		1	n/a	1		1.89727	6.37313	5.64037	34.6667	1.74846	8.24591	4.04679	5.82589	7.14078	7.08336	5.78826		4.41342	3.90598	24.0068	1.21082	5.71033	2.80242	4.03445	4.94502	4.90526	4.0084	0	0	284	68	3.3	0	87.3	0	2.4	0.2	0.15	0.12
Salade, mélange (mélange coupé, sans sauce)	Miscela di insalate (tagliate, senza salsa)	1	Iceberg lettuce {GLO}| production | Alloc Rec, U					1	3.17678	Fresh vegetables		1	n/a	1		0.509298	6.34554	6.25949	21.0667	15.551	2.61798	3.82039	5.64106	7.28545	6.68773	6.06374		1.1796	1.1636	3.91616	2.89084	0.486666	0.710187	1.04864	1.35432	1.24321	1.12721	0	0	107	25.5	1.41	0	93.5	1.32	0.0536	0	0	0
Pain blanc	Pane bianco	1	Bread, from wheat flour, at plant/GLO U					1	1.96078	Bread and pastries	Assumed that inedible parts and processing losses were accounted for in LCI, thereby only considered avoidable wastes at retail and consumer	1	n/a	1		3.13589	6.28099	2.5913	0	1.66378	3.85077	12.3026	6.72232	5.23557	8.14163	4.74875		7.18922	2.966	0	1.90436	4.40759	14.0815	7.69437	5.99263	9.31891	5.43542	0	0	1030	242	8.5	0	39.3	2.5	0.2	0.4	0.05	0
Bière blanche	Birra weizen	1	Beer					1	1.45159	Apple juice		1	n/a	1		1.45159	6.27927	3.16456	0	5.10204	2.80899	4.12621	5.8273	6.93709	11.1945	2.23151		3.32695	1.67668	0	2.70322	1.48829	2.1862	3.08749	3.67549	5.93123	1.18233	0	0	197	47.2	0.59	4.4	91.6	0.19	0.1	0	0	0
Eau n.s.	Acqua n.s.	1	Mineral water, still, glass refillable, 1.0 L, at water factory/RER U					1	1	n/a		1	n/a	1		0.197715	6.18688	1.11667	0	0	7.89629	17.9824	4.7011	6.40837	8.28859	4.45612		0.446483	0.0805853	0	0	0.569844	1.29772	0.33926	0.462466	0.598155	0.321581	0	0	0	0	0	0	100	0	0	0	0	0
Eau, de source	Acqua di sorgente	1	Mineral water, still, glass refillable, 1.0 L, at water factory/RER U					1	1	n/a		1	n/a	1		0.197715	6.15717	13.2911	180	0	1.1236	10.5663	3.15408	8.60334	7.86211	4.75315		0.444339	0.959169	12.9899	0	0.0810854	0.762531	0.227618	0.620869	0.567377	0.343016	0	0	0	0	0	0	100	0	0	0	0	0
Bière panachée	Panaché	1	Beer					1	1.45159	Apple juice		1	n/a	1		1.45159	6.01328	5.06329	0	0	6.17978	1.21359	5.19131	7.30055	6.07857	5.95951		3.18602	2.68269	0	0	3.27424	0.643	2.75052	3.86806	3.22062	3.15754	0	0	162	38	0.2	1.3	91.1	0	0	0	0.01	0
Salade de fruits n.s. (seulement fruits)	Macedonia di frutta n.s. (solo frutta)	1	Banana, at farm/GLO U					1	2.41233	Exotic and citrus table fruits		1	n/a	1		0.501341	5.99832	6.24557	20.0667	0	10.7697	10.266	3.95107	7.53612	6.92689	5.23363		1.09763	1.14287	3.67199	0	1.97073	1.87857	0.723005	1.37903	1.26755	0.9577	0	0	240	57	0.7	0	84.3	2	0	0.1	0.04	0
Potage, de citrouille	Minestra di zucca	1	potato, at farm/GLO U					1	2.22255	Potatoes		0.5	soup, thus assumed a water dilution	1		0.276942	5.80012	8.35443	58.6667	0	10.1966	4.00485	6.01637	5.77596	4.41248	6.94286		0.586298	0.844496	5.93024	0	1.03071	0.404825	0.608157	0.583855	0.44603	0.701809	0	0	291	70	1.5	0	88.5	0.5	1.5	0	0	0
Rivella bleu (CH)	Rivella blu (CH)	1	Sugar, from sugarcane, at sugar refinery/GLO U					1	1.03093	Sugar	Assumed that inedible parts and processing losses were accounted for in LCI, thereby only considered avoidable wastes at retail and consumer	0.1	beverage, adjusted for water weight	1		0.113791	5.78144	4.54114	12.5	0	1.85393	1.09223	6.8304	5.25087	6.84126	4.90867		0.240126	0.188611	0.519174	0	0.077001	0.0453647	0.283693	0.218089	0.284144	0.203876	0	0	30	7	0	0	98.5	0	0	0	0	0
Pâtes, nouilles	Pasta, tagliatelle	1	Pasta, dried, from durum wheat, at plant/GLO U					1	2	Pasta	Assumed that inedible parts and processing losses were accounted for in LCI, thereby only considered avoidable wastes at retail and consumer	0.4	1:2.5 ratio for dry to cooked pasta	1		1.23771	5.78133	3.48101	0	0	4.29775	7.06796	4.75029	6.64454	6.78323	4.95627		2.61181	1.5726	0	0	1.94158	3.19306	2.14602	3.00177	3.06443	2.23907	0	0	580	137	5	0	65.6	1.3	0.1	0.5	0.02	0
Ratatouille	Ratatouille	1	Tomato, fresh grade, at farm/GLO U					1	2.26645	Other fresh table fruits		1	n/a	1		1.07683	5.75453	5.74051	0	1.61224	7.89326	8.02427	4.98242	6.2666	5.68332	5.81316		2.26179	2.25628	0	0.633684	3.1024	3.1539	1.95831	2.46305	2.2338	2.28483	0	0	198	48	1.5	0	88.2	2.1	0.3	0.3	0.04	0
Citro	Limonata	1	Sugar, from sugarcane, at sugar refinery/GLO U					1	1.03093	Sugar	Assumed that inedible parts and processing losses were accounted for in LCI, thereby only considered avoidable wastes at retail and consumer	0.1	beverage, adjusted for water weight	1		0.113791	5.73855	0.949367	0	0	7.86517	10.6796	6.44519	4.54809	9.12614	2.94887		0.238344	0.0394309	0	0	0.326671	0.443566	0.267694	0.1889	0.379044	0.122478	0	0	162	38	0	0	90	0	0	0	0.02	0
Poivrons	Peperone	1	Tomato, processing grade, at farm/GLO U					1	3.28071	Processed vegetables		1	n/a	1		0.343765	5.7126	4.43825	44.5572	5.83609	9.51785	3.04409	6.1575	5.55746	5.26321	6.08267		0.716784	0.556887	5.59078	0.73228	1.19425	0.381955	0.772608	0.697319	0.660398	0.763219	0	0	134	32	0.9	0	91.3	2	0.1	0.1	0.03	0
Pain mi-blanc	Pane semibianco	1	Bread, from wheat flour, at plant/GLO U					1	1.96078	Bread and pastries	Assumed that inedible parts and processing losses were accounted for in LCI, thereby only considered avoidable wastes at retail and consumer	1	n/a	1		3.13589	5.70346	4.98854	5.33333	0.394898	1.29213	9.35058	5.61072	5.41792	8.28988	3.57354		6.52818	5.70989	6.10453	0.452	1.47898	10.7027	6.42204	6.20135	9.48859	4.09028	0	0	1020	240	9.4	0	39.4	3.7	0.1	0.5	0.07	0
Pâte à pizza	Pasta per pizza	0.7	Wheat flour, at industrial mill/GLO U	0.3	tap water			1	1.96078	Bread and pastries	Assumed that inedible parts and processing losses were accounted for in LCI, thereby only considered avoidable wastes at retail and consumer	1	n/a	1		1.11598	5.69122	7.22491	0	5.07013	1.80765	4.23332	5.74211	5.79202	7.66799	4.06334		2.31821	2.94293	0	2.06522	0.736313	1.72436	2.33894	2.35927	3.12341	1.65513	0	0	1160	274	11	0	34.5	1.5	0.5	0	0	0
Pâtes, cornettes (CH)	Pasta, cornetti (CH)	1	Pasta, dried, from durum wheat, at plant/GLO U					1	2	Pasta	Assumed that inedible parts and processing losses were accounted for in LCI, thereby only considered avoidable wastes at retail and consumer	0.4	1:2.5 ratio for dry to cooked pasta	1		1.23771	5.68234	4.18987	0	0	4.69456	6.97127	7.02064	4.25758	6.89422	4.68435		2.56709	1.89284	0	0	2.12084	3.14938	3.17169	1.92343	3.11457	2.11623	0	0	580	137	5	0	65.6	1.3	0.1	0.5	0.02	0
Vin, rosé	Vino rosato	1	Wine, vinegar, or spirit					1	1.45159	Apple juice		1	n/a	1		2.90319	5.51235	7.97468	0	6.12245	3.82022	8.15534	6.48656	4.29988	5.28113	5.70276		5.84124	8.45048	0	6.48774	4.04815	8.64192	6.87357	4.55643	5.59622	6.04301	0	0	287	69	0.2	9.6	89.6	0	0	0	0.02	0
Brocoli	Broccolo	1	Iceberg lettuce {GLO}| production | Alloc Rec, U					1	3.17678	Fresh vegetables		1	n/a	1		0.509298	5.12814	4.84754	3.32125	5.85714	8.99721	5.40023	4.01006	6.17971	5.11501	5.13894		0.953289	0.901128	0.617399	1.08881	1.67253	1.00387	0.745445	1.14877	0.95085	0.955298	0	0	126	30	2.9	0	91.1	2.9	0.1	0.2	0.11	0
Séré	Quark	1	Soft cheese, Camembert-style, at dairy/RER U					1	1.33333	Cheese, whey	Assumed that inedible parts and processing losses were accounted for in LCI, thereby only considered avoidable wastes at retail and consumer	1	n/a	1		8.6928	5.06369	0.343797	0	0	10.8713	2.35825	4.55472	5.83337	4.15919	5.80855		16.0664	1.09083	0	0	34.4933	7.48243	14.4515	18.5085	13.1966	18.4298	0	0	398	95	9	0	82.5	0	2.5	0	0	0
Tisane / infusion d'herbes des Alpes	Tè di erbe di montagna	1	Mint, at farm/US U					1	3.17678	Fresh vegetables		0.1	beverage, adjusted for water weight	1		0.0370289	5.04888	10.2532	0	7.14286	7.6264	0	2.0062	8.50599	2.16462	7.42408		0.0682384	0.138577	0	0.0965396	0.103075	0	0.027115	0.114963	0.029256	0.10034	0	0	0	0	0	0	99.9	0	0	0	0	0
Huile d'olive	Olio d’oliva	1	Olive oil, at oil mill/GLO U					1	1.33333	Vegetal oils and fats	Assumed that inedible parts and processing losses were accounted for in LCI, thereby only considered avoidable wastes at retail and consumer	1	n/a	1		1.95149	4.94288	5.76338	10.0786	7.59254	6.15972	7.4592	4.25361	5.3496	4.75743	5.09559		3.52078	4.10522	7.17892	5.40812	4.38753	5.31314	3.02982	3.81049	3.38868	3.62956	0	0	3330	809	0	0	8.7574	0	11.7	7.2	0	0
Sauce bolognaise	Ragù alla bolognese	1	Tomato paste production, at plant/GLO U					1	1.11111	Canned fruits	Assumed that inedible parts and processing losses were accounted for in LCI, thereby only considered avoidable wastes at retail and consumer	1	n/a	1		1.09294	4.86095	1.13924	0	0	0.674157	4.4699	5.02034	4.74728	6.58168	3.44393		1.93914	0.454468	0	0	0.268936	1.78314	2.00272	1.89379	2.62557	1.37386	0	0	401	96	6.3	0	80.9	0.6	1.4	0.4	0.08	0.3
Fraise	Fragola	1	Strawberry, open field, macro tunnel, at farm/GLO U					1	1.90643	Berries		1	n/a	1		0.774536	4.85967	4.06346	0	0.470204	4.54431	5.93748	4.39377	5.19868	3.78879	5.74155		1.37386	1.14876	0	0.132929	1.2847	1.67856	1.24214	1.4697	1.07111	1.62317	0	0	167	40	0.7	0	89.9	2.2	0	0.3	0.03	0
Pommes frites	Patate fritte	1	Potato, at farm/GLO U					1	2.22255	Potatoes		1	n/a	1		0.553883	4.81108	1.52954	0	4.5102	1.28792	4.34668	4.56848	5.09309	6.82367	3.1537		0.972643	0.309222	0	0.911816	0.260376	0.878757	0.923597	1.02966	1.37952	0.637576	0	0	1190	285	3.2	0	46.6	2.4	1	2.1	0.03	0
Thé aux épices n.s.	Tè di spezie n.s.	1	Tea, dried, at farm/GLO U					1	1.14943	Cocoa, coffee, tea	Assumed that inedible parts and processing losses were accounted for in LCI, thereby only considered avoidable wastes at retail and consumer	0.1	beverage, adjusted for water weight	1		0.531275	4.80751	5.85443	16.6667	0	0	1.21359	4.74922	5.2334	2.69909	6.54379		0.932249	1.13526	3.23192	0	0	0.235334	0.920947	1.01484	0.523395	1.26894	0	0	0	0	0	0	99.9	0	0	0	0	0
Lait écrémé	Latte magro	1	Raw milk, production mix, at farm/CH U					1	1.12304	Milk, other dairy		1	n/a	1		1.89727	4.72755	2.16772	0	0	15.4298	3.73786	4.82489	4.73536	3.14912	6.0274		3.27385	1.50116	0	0	10.6852	2.58849	3.34126	3.27926	2.18078	4.174	0	0	141	33	3.4	0	90.8	0	0	0	0.16	0.09
Sauce à salade française	Salsa francese per insalata	1	Tomato paste production, at plant/GLO U					1	1.11111	Canned fruits	Assumed that inedible parts and processing losses were accounted for in LCI, thereby only considered avoidable wastes at retail and consumer	1	n/a	1		1.09294	4.70707	2.79319	0	2.39429	5.67772	1.77515	4.91518	4.80767	5.24713	4.26233		1.87775	1.11426	0	0.955132	2.26496	0.708144	1.96077	1.91788	2.0932	1.70034	0	0	1130	274	0.8	0	66	0.3	2.8	0	0	0
Jus multivitaminé	Succo multivitaminico	1	Orange, fresh grade, at farm/GLO U					1	2.41233	Exotic and citrus table fruits		2	factor 2 assumption, e.g. 2 kg of fruit needed to make 1 L of juice.	1		0.603277	4.69249	4.95781	0	4.08163	3.93258	3.54369	4.15701	5.32768	4.02191	5.24472		1.03327	1.09169	0	0.89876	0.86594	0.780307	0.915359	1.17313	0.88561	1.15487	0	0	220	52	0.3	0	85.9	0	0	0.1	0.02	0
Abricot	Albicocche	1	Apricot, at farm/GLO U					1	2.26645	Apple juice		1	n/a	1		0.366769	4.40341	6.65184	0	5.42245	2.71099	3.99932	3.61045	5.21061	3.75313	4.93892		0.589487	0.890486	0	0.725906	0.362922	0.535391	0.483333	0.697547	0.502433	0.661176	0	0	204	48	0.8	0	86.7	2.1	0	0	0.05	0
Spetzli	Spätzli	0.5	Wheat flour, at industrial mill/GLO U	0.5	Liquid milk, whole milk, pasteurised, at dairy/RER U			1	1.96078	Bread and pastries	Assumed that inedible parts and processing losses were accounted for in LCI, thereby only considered avoidable wastes at retail and consumer	1	n/a	1		1.46881	4.29414	3.31013	0	0	5.384	1.76699	4.11076	4.73111	5.55585	3.25512		2.30216	1.77461	0	0	2.88644	0.94731	2.20384	2.53642	2.97858	1.74512	0	0	660	156	6.6	0	63.1	1.7	0.7	0	0	0
Poulet, émincé (viande uniquement)	Pollo, sminuzzato (solo carne)	1	Chicken, fresh meat, at slaughterhouse/GLO U					1	1.11111	Poultry	Assumed that inedible parts and processing losses were accounted for in LCI, thereby only considered avoidable wastes at retail and consumer	1	n/a	2	Assumed same as suprême, 30 CHF/kg vs. 15 CHF/kg for average	16.7977	4.261	0.0711479	0	7.96407	1.97949	4.974	3.82803	4.64567	5.14242	3.57036		26.1249	0.436219	0	48.829	12.1366	30.4964	23.4702	28.4833	31.529	21.8904	0	0	754	180	26.3	0	63.9	0	2.7	2	0.32	0.35
Gruyère (CH)	Gruyère (CH)	1	Hard cheese, Emmental-style, at dairy/RER U					1	1.33333	Cheese, whey	Assumed that inedible parts and processing losses were accounted for in LCI, thereby only considered avoidable wastes at retail and consumer	1	n/a	1		11.6555	4.23138	5.07671	0	1.34225	2.31701	4.18133	3.66186	4.78643	5.65686	3.0575		18.0014	21.5976	0	5.71029	9.85715	17.7884	15.5785	20.3627	24.0657	13.0074	0	0	1650	399	27	0	36	0	19.2	1.5	0.32	2
Pêche	Pesca	1	Peach, at farm/GLO U					1	2.26645	Other fresh table fruits		1	n/a	1		0.39044	4.2261	4.25063	0	5.25714	2.06742	3.01456	3.93015	4.63644	3.46188	4.85543		0.602263	0.60576	0	0.749198	0.294628	0.429607	0.560088	0.660742	0.493354	0.69195	0	0	202	48	0.5	0	87	2	0	0.1	0.05	0
Roesti n.s.	Rösti n.s.	1	Potato, at farm/GLO U					1	2.22255	Potatoes		1	n/a	1		0.553883	4.22534	2.63924	0	6.22449	3.75281	2.90291	4.83753	3.77024	5.19197	3.42931		0.854225	0.533568	0	1.25839	0.758695	0.586874	0.97799	0.76222	1.04965	0.693295	0	0	502	120	2	0	75	1.5	2	0	0	0
Riz basmati	Riso basmati	1	Rice, at farm/GLO U					1	2.09327	Rice		0.333333	1:3 ratio for dry to cooked rice	1		0.778841	4.11118	3.65823	0	5.26531	2.84003	5.26537	3.94465	4.15326	5.06557	3.32523		1.16871	1.03995	0	1.4968	0.807356	1.49682	1.12137	1.18068	1.44002	0.945285	0	0	504	119	2.4	0	68.7	0.5	0.1	0.1	0.01	0
Crème à café	Panna da caffè	1	Cream, from hard cheese production, at dairy/RER U					1	1.17647	Butter, buttermilk, skimmed milk	Assumed that inedible parts and processing losses were accounted for in LCI, thereby only considered avoidable wastes at retail and consumer	1	n/a	1		7.61797	4.09747	1.89873	0	0.612245	3.35169	4.05971	4.4087	3.80085	5.13172	3.24576		11.3933	5.27954	0	1.70238	9.31956	11.2883	12.2587	10.5685	14.2691	9.02504	0	0	666	161	2.7	0	77.5	0	9	0.7	0.14	0.5
Potage, crème de légumes n.s.	Minestra, crema di verdura n.s.	1	potato, at farm/GLO U					1	2.22255	Potatoes		0.5	soup, thus assumed a water dilution	1		0.276942	4.06807	2.08861	0	0	2.47191	7.09951	3.89452	3.92386	3.92277	4.18772		0.411215	0.211124	0	0	0.24987	0.717645	0.393672	0.396639	0.396528	0.42331	0	0	221	53.2	1	0	91.4	0.6	1.5	0	0	0
Salade, iceberg	Insalata iceberg	1	Iceberg lettuce {GLO}| production | Alloc Rec, U					1	3.17678	Fresh vegetables		1	n/a	1		0.509298	4.06078	2.40773	6.66667	2.59154	2.80583	2.32144	4.28547	4.02272	4.49468	3.70346		0.754874	0.447583	1.23929	0.481752	0.521587	0.431542	0.796642	0.747799	0.835533	0.688451	0	0	77	18	1.6	0	93.9	1.9	0	0.1	0.08	0
Concombre au vinaigre (CH)	Cetriolo sott’aceto (CH)	1	Iceberg lettuce {GLO}| production | Alloc Rec, U					1	3.17678	Fresh vegetables		1	n/a	1		0.509298	4.01381	3.20946	0	0.926234	4.71206	2.57589	4.05908	4.118	5.09723	3.12162		0.746144	0.596619	0	0.172181	0.875942	0.478842	0.754557	0.76551	0.947544	0.580289	0	0	59	14	0.7	0	93	1	0	0	0.02	0
Café, caféine n.s.	Caffè, caffeina n.s.	1	Coffee, regular, roast and ground, at plant/GLO U					1	1.14943	Cocoa, coffee, tea	Assumed that inedible parts and processing losses were accounted for in LCI, thereby only considered avoidable wastes at retail and consumer	0.1	beverage, adjusted for water weight	1		1.05404	4.00579	5.06329	0	0	0.898876	1.60194	4.60962	3.67	4.95154	3.22697		1.54112	1.94796	0	0	0.345818	0.616304	1.77343	1.41193	1.90497	1.24149	0	0	495	120	7	0	97.9325	27	0.1	0	0	0
Semoule de maïs	Semola di mais	1	Maize grain, at farm/BR U					1	2.60735	Legumes		1	n/a	1		4.34452	3.99062	14.5396	0	8.29535	0.97191	2.0534	3.97764	4.20239	3.72	4.21348		6.32813	23.0561	0	13.1543	1.54121	3.25618	6.30755	6.66394	5.899	6.68153	0	0	334	79	2	0	80	1.1	0	0.1	0.01	0
Fanta	Fanta	1	Sugar, from sugarcane, at sugar refinery/GLO U					1	1.03093	Sugar	Assumed that inedible parts and processing losses were accounted for in LCI, thereby only considered avoidable wastes at retail and consumer	0.1	beverage, adjusted for water weight	1		0.113791	3.9259	3.16456	0	0	0	4.85437	6.10651	1.72491	6.12507	2.11488		0.163058	0.131436	0	0	0	0.201621	0.253627	0.0716423	0.254398	0.0878391	0	0	162	38	0	0	91	0	0	0	0	0
Quetsche	Prugne vere	1	Tomato, fresh grade, at farm/GLO U					1	2.26645	Other fresh table fruits		1	n/a	1		1.07683	3.92101	4.17241	0	11.9959	9.8372	0.85165	4.64493	3.5377	3.45223	4.30706		1.54113	1.63994	0	4.71493	3.86646	0.334737	1.82567	1.39047	1.35688	1.69287	0	0	182	43	0.6	0	86.3	2.3	0	0	0.03	0
Red Bull	Red Bull	1	Sugar, from sugarcane, at sugar refinery/GLO U					1	1.03093	Sugar	Assumed that inedible parts and processing losses were accounted for in LCI, thereby only considered avoidable wastes at retail and consumer	0.1	beverage, adjusted for water weight	1		0.113791	3.90013	0	0	0	0	17.5	3.34798	3.03457	7.26082	1.13259		0.161988	0	0	0	0	0.726843	0.139055	0.126038	0.30157	0.047041	0	0	187	44	0	0	89	0	0	0	0	2
Haricots verts	Fagiolini	1	Soybean, at farm/GLO U					1	2.26351	Legumes		1	n/a	1		6.08211	3.81853	3.85521	1.41658	3.07807	9.08322	2.71256	4.42591	3.34583	3.97478	3.68987		8.47703	8.55845	3.14477	6.83322	20.1645	6.0218	9.82538	7.42764	8.82389	8.19139	0	0	142	34	2.3	0	89.3	3.4	0.1	0.1	0.1	0
Lait sans lactose	Latte senza lattosio	1	Raw milk, production mix, at farm/CH U					1	1.12304	Milk, other dairy		1	n/a	1		1.89727	3.80969	2.52611	0	9.45918	3.85407	2.185	3.11037	4.652	2.40507	4.96639		2.63822	1.74934	0	6.55053	2.66896	1.51312	2.15395	3.22153	1.66552	3.43925	0	0	195	46.4	3.5	0	90.4	0	1	0	0	0
Saumon	Salmone	1	fish, marine//[GLO] landed tuna to generic market for marine fish					1	2.26358	Fish, shellfish		1	n/a	1		6.69767	3.80837	2.41824	0	11.9757	2.76483	5.44407	2.85752	4.55825	3.7474	3.85859		9.31013	5.91174	0	29.2765	6.75904	13.3088	6.98562	11.1433	9.16107	9.43289	0	1.114	698	167	23.2	0	62.5	0	1.8	2.7	0.16	4.3
Pâtes, spirales	Pasta, spirali	1	Pasta, dried, from durum wheat, at plant/GLO U					1	2	Pasta	Assumed that inedible parts and processing losses were accounted for in LCI, thereby only considered avoidable wastes at retail and consumer	0.4	1:2.5 ratio for dry to cooked pasta	1		1.23771	3.73172	4.9019	0	0	5.65169	1.31553	4.23644	3.49289	4.34102	3.22996		1.68586	2.21451	0	0	2.55324	0.594313	1.91388	1.57797	1.96113	1.45919	0	0	698	165	5.8	0	57	2.4	0.1	0.2	0.02	0
Epinards	Spinaci	1	Iceberg lettuce {GLO}| production | Alloc Rec, U					1	3.17678	Fresh vegetables		1	n/a	1		0.509298	3.66739	8.73386	0	9.61224	3.76854	5.37961	3.25797	3.88662	3.095	4.13876		0.681746	1.62357	0	1.78686	0.700548	1.00004	0.605637	0.722499	0.575341	0.769371	0	0	85.4	20.5	2.5	0	93.9	2.7	0	0	0	0
Activia	Activia	1	Liquid milk, whole milk, pasteurised, at dairy/RER U					1	1.12304	Milk, other dairy		1	n/a	1		2.06081	3.61974	1.89873	0	5.5102	3.37213	1.51699	4.10256	3.36981	2.5728	4.4819		2.72275	1.42822	0	4.14475	2.5365	1.14107	3.08592	2.53476	1.93525	3.37126	0	0	297	70.9	4.53	0	86.7	0.111	1.99	0	0	0
Kiwi	Kiwi	1	Banana, at farm/GLO U					1	2.41233	Exotic and citrus table fruits		1	n/a	1		0.501341	3.61191	2.48983	0	13.2098	3.03885	2.93371	3.10825	4.16797	3.00574	4.11109		0.660941	0.455613	0	2.41725	0.556077	0.536837	0.568777	0.762694	0.550018	0.752286	0	0	229	54	1.1	0	83	2.5	0	0	0.04	0
Latte macchiato, avec caféine	Latte macchiato, con caffeina	0.7	Coffee, regular, roast and ground, at plant/GLO U	0.3	Liquid milk, whole milk, pasteurised, at dairy/RER U			1	1.14943	Cocoa, coffee, tea	Assumed that inedible parts and processing losses were accounted for in LCI, thereby only considered avoidable wastes at retail and consumer	0.1	beverage, adjusted for water weight	1		0.535461	3.60908	0	0	0	4.69663	1.28155	4.08945	3.38462	2.90433	4.18944		0.705369	0	0	0	0.917924	0.250471	0.799255	0.661501	0.567631	0.818797	0	0	197	47	2.3	0	79	0	1.7	0.1	0.11	0.08
Petit pain, ballon	Panino, michetta	1	Bread, from wheat flour, at plant/GLO U					1	1.96078	Bread and pastries	Assumed that inedible parts and processing losses were accounted for in LCI, thereby only considered avoidable wastes at retail and consumer	1	n/a	1		3.13589	3.58756	1.10759	0	0	2.35955	1.79126	4.67759	2.71982	4.9823	2.43898		4.10632	1.26775	0	0	2.70074	2.05028	5.35397	3.1131	5.70274	2.79166	0	0	1110	262	8.9	0	34.3	2.6	0.2	0.5	0.06	0.02
Riz n.s.	Riso n.s.	1	Rice, at farm/GLO U					1	2.09327	Rice		0.333333	1:3 ratio for dry to cooked rice	1		0.778841	3.5435	2.93038	0	11.7181	1.90098	6.31392	3.13747	3.65061	3.73356	3.38698		1.00733	0.833039	0	3.33117	0.540404	1.7949	0.89191	1.03778	1.06137	0.962839	0	0	489	115	2.2	0	69.7	0.5	0.1	0.1	0.01	0
Consommé, de légumes	Brodo di verdura	1	Carrot, at farm/GLO U					1	3.17678	Fresh vegetables		0.1	bouillion, thus assumed a water dilution	1		0.0323122	3.50149	4.89638	20	1.24921	1.86148	3.16451	3.60797	3.43334	3.39889	3.58598		0.0412964	0.0577477	0.235879	0.0147332	0.0219542	0.0373221	0.0425522	0.0404926	0.0400863	0.0422929	0	0	27	6	0.3	0	97.5	0	0.1	0.1	0.01	0
Bière brune	Birra scura	1	Beer					1	1.45159	Apple juice		1	n/a	1		1.45159	3.4965	5.79747	0	0	0	19.4175	2.56463	2.75886	6.22127	1.25264		1.85256	3.07168	0	0	0	10.288	1.35882	1.46173	3.29623	0.663689	0	0	197	47.2	0.59	4.4	91.6	0.19	0.1	0	0	0
Fromage à raclette (CH)	Formaggio da raclette (CH)	1	Hard cheese, Emmental-style, at dairy/RER U					1	1.33333	Cheese, whey	Assumed that inedible parts and processing losses were accounted for in LCI, thereby only considered avoidable wastes at retail and consumer	1	n/a	1		11.6555	3.47437	4.58228	0	3.14286	2.49438	4.6897	4.15709	2.69016	3.62345	3.35159		14.7808	19.4942	0	13.3705	10.6117	19.9512	17.6853	11.4446	15.4151	14.2585	0	0	1490	359	26.4	0	41.4	0	16.7	1.3	0.22	1.4
Nectarine	Pesca noce	1	Peach, at farm/GLO U					1	2.26645	Other fresh table fruits		1	n/a	1		0.39044	3.46355	7.38659	0	5.06939	5.81461	5.42621	3.77337	2.96256	1.72592	4.8945		0.493593	1.05267	0	0.722441	0.828643	0.773293	0.537745	0.422195	0.245962	0.697517	0	0	214	51	0.9	0	86	2.2	0	0	0.05	0
Riz à longs grains	Riso a chicco lungo	1	Rice, at farm/GLO U					1	2.09327	Rice		0.333333	1:3 ratio for dry to cooked rice	1		0.778841	3.42648	8.15869	0	2.44898	1.30337	2.39602	3.75151	3.21863	4.86132	2.24489		0.974069	2.31933	0	0.696188	0.370518	0.681133	1.06647	0.914983	1.38196	0.638169	0	0	504	119	2.4	0	68.7	0.5	0.1	0.1	0.01	0
Endive	Cicoria belga	1	Iceberg lettuce {GLO}| production | Alloc Rec, U					1	3.17678	Fresh vegetables		1	n/a	1		0.509298	3.36297	1.39873	9.41667	0.53599	3.17591	1.71723	3.70234	3.20455	3.68524	3.09759		0.625156	0.260016	1.7505	0.0996373	0.590383	0.319223	0.688243	0.595707	0.685063	0.575823	0	0	56	14	1	0	94.7	2.5	0	0.1	0.05	0
Beurre de cuisine	Burro da cucina	1	Butter, salted, at dairy/RER U					1	1.17647	Butter, buttermilk, skimmed milk	Assumed that inedible parts and processing losses were accounted for in LCI, thereby only considered avoidable wastes at retail and consumer	1	n/a	1		18.0298	3.34919	2.59914	0	1.06001	2.36078	2.12353	3.45357	3.37445	4.15134	2.68862		22.0406	17.1046	0	6.97577	15.536	13.9747	22.7275	22.2068	27.3194	17.6934	0	0	3060	745	0.5	0	16.6	0	49.3	3.8	0.03	0
Oignon	Cipolla	1	Onion, at farm/GLO U					1	2.26351	Legumes		1	n/a	1		0.531256	3.33159	3.66955	4.37012	1.33695	4.27092	3.68346	3.15603	3.46491	4.26887	2.55973		0.646023	0.711557	0.847403	0.259246	0.828167	0.714254	0.61198	0.671875	0.82777	0.496353	0	0	195	46	1.6	0	86.7	2.2	0	0.1	0.02	0
Tisane / infusion de sauge	Tè di salvia	1	Mint, at farm/US U					1	3.17678	Fresh vegetables		0.1	beverage, adjusted for water weight	1		0.0370289	3.1861	11.0759	0	20.4082	0	0	2.34617	4.32476	2.9396	3.38908		0.0430619	0.149698	0	0.275828	0	0	0.0317098	0.0584515	0.0397304	0.0458053	0	0	0	0	0	0	99.9	0	0	0	0	0
Sauce à la crème	Salsa alla panna	1	Tomato paste production, at plant/GLO U					1	1.11111	Canned fruits	Assumed that inedible parts and processing losses were accounted for in LCI, thereby only considered avoidable wastes at retail and consumer	1	n/a	1		1.09294	3.10101	3.20253	0	0	3.36202	2.51262	2.82778	3.42535	3.699	2.60857		1.23706	1.27756	0	0	1.34118	1.00234	1.12806	1.36645	1.47561	1.04061	0	0	386	92	5	0	82	0	2	0	0	0
Betterave	Barbabietola	1	Sugar beet, at farm/GLO U					1	3.28071	Processed vegetables		1	n/a	1		0.245548	3.04674	6.17266	2.75048	4.08163	4.87845	2.71845	2.73349	3.38297	2.47998	3.51348		0.273064	0.553224	0.246511	0.365816	0.43723	0.24364	0.244988	0.303199	0.222268	0.314895	0	0	192	46	1.5	0	86.2	2.5	0	0.1	0.04	0
Crème dessert	Crema	1	Cream, from soft cheese production, at dairy/RER U					1	1.17647	Butter, buttermilk, skimmed milk	Assumed that inedible parts and processing losses were accounted for in LCI, thereby only considered avoidable wastes at retail and consumer	1	n/a	1		5.57827	3.02682	2.78165	0	0	4.58225	3.03447	2.39823	3.63298	3.66571	2.5007		6.16282	5.66362	0	0	9.32976	6.17838	4.88296	7.39699	7.46363	5.09159	0	0	455	108	3	0	75.1	0	1	0	0	0
Bière n.s.	Birra n.s.	1	Beer					1	1.45159	Apple juice		1	n/a	1		1.45159	2.98455	3.48101	0	0	4.21348	0	3.86401	2.44234	4.39872	1.81998		1.58131	1.84435	0	0	2.23244	0	2.04728	1.29403	2.33058	0.964285	0	0	163	39	0.5	3.9	93.2	0.1	0	0	0	0
Biscuit n.s.	Biscotti n.s.	0.4	Wheat flour, at industrial mill/GLO U	0.3	Sugar, from sugarcane, at sugar refinery/GLO U	0.3	Butter, salted, at dairy/RER U	1	1.96078	Bread and pastries	Assumed that inedible parts and processing losses were accounted for in LCI, thereby only considered avoidable wastes at retail and consumer	1	n/a	1		3.26359	2.96835	2.44937	2.15	2.19388	1.85253	2.53447	2.75359	3.22034	3.18541	2.78961		3.53594	2.91771	2.5611	2.61337	2.20675	3.01909	3.28011	3.8361	3.7945	3.32301	0	0	2110	504	8	0	1.5	2.5	14	0	0	0
Poulet, cuisse	Pollo, coscia	1	Chicken, fresh meat, at slaughterhouse/GLO U					1	1.11111	Poultry	Assumed that inedible parts and processing losses were accounted for in LCI, thereby only considered avoidable wastes at retail and consumer	1	n/a	1.33	Cuisse de poulet, 20 CHF/kg vs. 15 CHF/kg for average	11.1705	2.96378	0.830696	0	3.82653	5.16152	5.24636	2.79285	2.89407	3.64404	2.40358		12.084	3.38693	0	15.6016	21.0446	21.3906	11.3871	11.7997	14.8576	9.79993	0	0	910	218	23.9	0	54.1	0	4.3	2.4	0.17	0.35
Tisane / infusion d'églantine	Tè di rosa canina	1	Mint, at farm/US U					1	3.17678	Fresh vegetables		0.1	beverage, adjusted for water weight	1		0.0370289	2.94111	6.32911	0	8.16327	1.68539	0.970874	1.70631	4.336	2.57082	3.24604		0.0397507	0.0855415	0	0.110331	0.022779	0.0131219	0.0230617	0.0586034	0.034746	0.043872	0	0	0	0	0	0	99.9	0	0	0	0	0
Avocat	Avocado	1	banana, at farm/GLO U					1	2.41233	Exotic and citrus table fruits		1	n/a	1		0.501341	2.91049	6.13528	0	12.2252	0.0444905	1.78089	2.10727	3.80221	2.49157	3.25547		0.532589	1.12269	0	2.23707	0.00814129	0.325884	0.385608	0.695764	0.455932	0.595716	0	0	594	144	1.8	0	76.4	3	2.9	1.8	0.16	0
Légumes n.s.	Ortaggi n.s.	1	Iceberg lettuce {GLO}| production | Alloc Rec, U					1	3.17678	Fresh vegetables		1	n/a	1		0.509298	2.87942	2.36076	0	0	9.04691	4.86165	2.427	3.11239	3.47542	2.38861		0.535267	0.438851	0	0	1.68177	0.903751	0.451165	0.578574	0.646059	0.444029	0	0	575	138	5	0	68.5	5.3	0.7	1	0.11	0.74
Sauce à salade italienne	Salsa italiana per insalata	1	Tomato paste production, at plant/GLO U					1	1.11111	Canned fruits	Assumed that inedible parts and processing losses were accounted for in LCI, thereby only considered avoidable wastes at retail and consumer	1	n/a	1		1.09294	2.87213	3.60514	19.5038	2.63112	4.34635	1.41135	2.85475	3.03916	2.75208	2.971		1.14576	1.43817	7.7805	1.04961	1.73385	0.563016	1.13882	1.21239	1.09786	1.1852	0	0	1940	472	0.3	0	53.1	0.1	6.6	4.1	0	0
Sucre cristallisé	Zucchero cristallino	1	Sugar, from sugarcane, at sugar refinery/GLO U					1	1.03093	Sugar	Assumed that inedible parts and processing losses were accounted for in LCI, thereby only considered avoidable wastes at retail and consumer	1	n/a	1		1.13791	2.86998	1.80137	2.29	1.68163	1.69271	3.95786	3.04156	2.59243	3.80916	2.09657		1.19202	0.74818	0.951126	0.698447	0.703047	1.64385	1.26328	1.07674	1.58209	0.870786	0	0	1700	400	0	0	11.8939	0	0	0	0	0
Pain aux grains	Pane di semi	1	Bread, from wheat flour, at plant/GLO U					1	1.96078	Bread and pastries	Assumed that inedible parts and processing losses were accounted for in LCI, thereby only considered avoidable wastes at retail and consumer	1	n/a	1		3.13589	2.86051	3.90422	0	1.02041	3.60977	2.00388	2.67567	3.12708	2.85599	2.86423		3.27414	4.46877	0	1.16796	4.13174	2.29365	3.06257	3.57926	3.26897	3.2784	30.08	0	1150	272	12	0	37	5	1	0	0	0
Ananas	Ananas	1	Banana, at farm/GLO U					1	2.41233	Exotic and citrus table fruits		1	n/a	1		0.501341	2.84073	4.06774	0	0	1.06028	0.804401	2.26827	3.6029	3.01488	2.69732		0.519824	0.744354	0	0	0.194021	0.147197	0.41507	0.659292	0.551691	0.493581	0	0	218	51	0.4	0	86.5	1.4	0	0.1	0.03	0
Croissant, au beurre	Croissant al burro	1	Bread, from wheat flour, at plant/GLO U					1	1.96078	Bread and pastries	Assumed that inedible parts and processing losses were accounted for in LCI, thereby only considered avoidable wastes at retail and consumer	1	n/a	1		3.13589	2.82672	2.59494	0	0.877551	2.50843	3.96796	2.56155	2.96539	3.91047	1.93425		3.23547	2.97016	0	1.00444	2.87115	4.54173	2.93195	3.39418	4.47592	2.21394	0	0	1810	432	8.8	0	20.9	2.6	14.1	1.5	0.12	0.11
Müesli mélange (sec) n.s.	Miscela per müesli n.s.	1	Oat, at farm/GLO U					1	2.09327	Rice		1	n/a	1		0.818482	2.81709	4.91217	12.2	3.06122	1.72472	0.647087	1.93456	3.8924	3.41984	2.32072		0.841594	1.46749	3.6447	0.914528	0.515253	0.193315	0.577941	1.16284	1.02166	0.693307	13.8915	0	1530	362	11.2	0	11.9	9.38	0.929	0.156	0.05	0.094
Lait de riz	Latte di riso	1	Rice, at farm/GLO U					1	2.09327	Rice		0.361538	calorie ratio between rice and rice milk (assuming water added)	1		0.844743	2.79517	13.9699	104.65	8.31293	0	5.71552	1.90362	3.35566	1.56345	3.8095		0.861837	4.30737	32.2668	2.56313	0	1.76227	0.586946	1.03465	0.482059	1.17459	0	0	280	66.6	0.7	0	85.4	0.9	0.5	0	0	0
Prosecco	Prosecco	1	Wine, vinegar, or spirit					1	1.45159	Apple juice		1	n/a	1		2.90319	2.77979	2.38924	0	0	1.89607	2.54854	2.35479	3.21393	1.77044	3.61099		2.94564	2.53179	0	0	2.00919	2.7006	2.49529	3.40568	1.87607	3.82643	0	0	293	70	0.2	9.1	89	0	0	0	0	0
Fenouil	Finocchio	1	Iceberg lettuce {GLO}| production | Alloc Rec, U					1	3.17678	Fresh vegetables		1	n/a	1		0.509298	2.64951	2.26331	7.32945	3.84337	2.17728	1.96948	2.46652	2.89614	2.48935	2.78141		0.492528	0.420736	1.3625	0.714458	0.404743	0.366114	0.458511	0.538375	0.462755	0.517046	0	0	95	23	1.1	0	92.2	3.3	0	0	0.02	0
Crème n.s.	Panna n.s.	1	Cream, from hard cheese production, at dairy/RER U					1	1.17647	Butter, buttermilk, skimmed milk	Assumed that inedible parts and processing losses were accounted for in LCI, thereby only considered avoidable wastes at retail and consumer	1	n/a	1		7.61797	2.6423	1.62786	3.168	0.448792	4.07524	2.22552	2.51161	2.81135	3.47823	1.9539		7.34707	4.52637	8.80881	1.24789	11.3315	6.18819	6.98368	7.81712	9.67144	5.43294	0	0	1370	334	2	0	59.4	0	20.8	1.6	0.13	0.4
Asperges vertes	Asparagi verdi	1	Asparagus, at farm/FR U					1	3.17678	Fresh vegetables		1	n/a	1		1.8923	2.63264	3.54044	0	4.65306	1.79073	4.46503	2.75314	2.32784	2.91482	2.40027		1.81834	2.44534	0	3.21382	1.23684	3.08395	1.90157	1.60781	2.01323	1.65784	0	0	114	27	2.2	0	92	1.7	0	0	0.12	0
Fromage d'Italie (CH)	Fleischkäse (CH)	1	Pork, fresh meat, at slaughterhouse/GLO U					1	1.17647	Pork	Assumed that inedible parts and processing losses were accounted for in LCI, thereby only considered avoidable wastes at retail and consumer	1	n/a	1		12.657	2.63137	0	0	0	4.13532	2.14768	2.97223	2.352	4.15012	1.38067		12.1564	0	0	0	19.1043	9.92186	13.7311	10.8658	19.1727	6.37842	0	0	1120	271	12	0	62	0.5	9	0	0	0
Cerise	Ciliege	1	Apricot, at farm/GLO U					1	2.26645	Apple juice		1	n/a	1		0.366769	2.62769	3.06646	0	12.4551	6.00035	6.11951	3.38201	1.54023	1.80677	3.30372		0.35177	0.410508	0	1.66737	0.80327	0.819222	0.452752	0.206192	0.241873	0.442271	0	0	314	74	1.3	0	80.8	1.7	0.1	0.2	0.07	0
Pâte à gâteau	Pasta per crostate	0.4	Wheat flour, at industrial mill/GLO U	0.3	Sugar, from sugarcane, at sugar refinery/GLO U	0.3	Butter, salted, at dairy/RER U	1	1.96078	Bread and pastries	Assumed that inedible parts and processing losses were accounted for in LCI, thereby only considered avoidable wastes at retail and consumer	1	n/a	1		3.26359	2.60491	1.89345	0	0.630806	2.68083	1.4982	2.36327	2.95204	2.97428	2.30073		3.10299	2.2555	0	0.751423	3.19343	1.78467	2.81515	3.51651	3.543	2.74065	0	0	1890	451	9.4	0	11.8	2.5	6	4.2	0.04	0.03
Thon	Tonno	1	fish, marine//[GLO] landed tuna to generic market for marine fish					1	2.26358	Fish, shellfish		1	n/a	1		6.69767	2.60039	0.859463	0	1.88289	3.29966	3.49235	2.39051	2.71129	2.46414	2.71259		6.35703	2.10108	0	4.603	8.06651	8.53757	5.84397	6.62815	6.02394	6.63132	0	0.214689	795	190	25	0	65	0	0	0	0	0
Café de céréales	Caffè di cereali	1	Tea, dried, at farm/GLO U					1	1.14943	Cocoa, coffee, tea	Assumed that inedible parts and processing losses were accounted for in LCI, thereby only considered avoidable wastes at retail and consumer	0.1	beverage, adjusted for water weight	1		0.531275	2.58122	3.41772	34.1667	0	0.207865	3.73786	2.85091	2.20186	0.360057	4.41036		0.500538	0.662748	6.62544	0	0.0403082	0.724829	0.552835	0.426975	0.0698205	0.855235	0	0	1550	365	3.5	0	#N/A	6	0	0	0	0
Crème entière	Panna intera	1	Cream, from hard cheese production, at dairy/RER U					1	1.17647	Butter, buttermilk, skimmed milk	Assumed that inedible parts and processing losses were accounted for in LCI, thereby only considered avoidable wastes at retail and consumer	1	n/a	1		7.61797	2.5791	6.6174	0	0.258111	3.14368	2.52403	2.70455	2.46364	2.00308	3.05346		7.17135	18.4001	0	0.717693	8.74119	7.01821	7.52017	6.8503	5.56969	8.49032	0	0	1370	334	2	0	59.4	0	20.8	1.6	0.13	0.4
Boeuf, hachée (viande uniquement)	Manzo, carne macinata (solo carne)	1	Beef meat, fresh, from dairy cattle, at slaughterhouse, PEF compliant (*70% market) + Beef meat, fresh, from beef cattle, at slaughterhouse, PEF compliant (*30% market) = 19.96*0.7+34.26*0.3 = 24.25					1	1.07527	Beef, horse, veal	Assumed that inedible parts and processing losses were accounted for in LCI, thereby only considered avoidable wastes at retail and consumer	1	n/a	0.67	Viande hachée de bœuf 16 CHF/kg vs. 24 CHF/kg as average https://www.famille-meister.ch, boeuf 15-18 mois	17.4704	2.56238	0	0	0	3.52082	2.48603	2.82851	2.31328	3.4622	1.82138		16.3396	0	0	0	22.4513	15.8527	18.0366	14.7511	22.0774	11.6144	0	0	1020	244	34.3	0	51.9	0	5.1	0.8	0.18	2.1
Beurre de choix	Burro speciale	1	Butter, salted, at dairy/RER U					1	1.17647	Butter, buttermilk, skimmed milk	Assumed that inedible parts and processing losses were accounted for in LCI, thereby only considered avoidable wastes at retail and consumer	1	n/a	1		18.0298	2.56226	3.99891	0	1.74693	1.45362	2.92813	2.40435	2.67711	2.71919	2.43303		16.8619	26.3163	0	11.4963	9.56611	19.2696	15.8227	17.6177	17.8947	16.0115	0	0	3070	746	0.7	0	16.4	0	49.4	3.8	0.03	0
Pain toast	Pane per toast	1	Bread, from wheat flour, at plant/GLO U					1	1.96078	Bread and pastries	Assumed that inedible parts and processing losses were accounted for in LCI, thereby only considered avoidable wastes at retail and consumer	1	n/a	1		3.13589	2.56156	0.294266	9.04329	3.12991	1.49366	3.75283	2.72449	2.28173	2.68459	2.46025		2.93197	0.336817	10.351	3.58249	1.70964	4.29549	3.11845	2.61167	3.07278	2.816	0	0	1400	332	8.9	0	31.1	2.2	2	4.6	0.12	0.24
Laitue, pommée verte	Insalata cappuccio, verde	1	Iceberg lettuce {GLO}| production | Alloc Rec, U					1	3.17678	Fresh vegetables		1	n/a	1		0.509298	2.55935	3.35185	2.66667	0	3.31931	1.92602	2.64907	2.53786	2.61794	2.5111		0.475768	0.623089	0.495717	0	0.617039	0.358035	0.492446	0.471772	0.486659	0.466799	0	0	59	14	1.2	0	95	1.6	0	0.1	0.08	0
Melon sucrin (galia, casaba, brodé)	Melone (galia, giallo, retato)	1	Tomato, fresh grade, at farm/GLO U					1	2.26645	Other fresh table fruits		1	n/a	1		1.07683	2.55211	0.106329	0	1.02041	1.40449	2.09881	3.46676	1.71559	1.06966	3.77292		1.00309	0.0417921	0	0.401066	0.552029	0.824926	1.36259	0.674305	0.420424	1.48292	0	0	159	38	0.7	0	90	0.9	0	0	0.02	0
Pâtes, macaroni	Pasta, maccheroni	1	Pasta, dried, from durum wheat, at plant/GLO U					1	2	Pasta	Assumed that inedible parts and processing losses were accounted for in LCI, thereby only considered avoidable wastes at retail and consumer	0.4	1:2.5 ratio for dry to cooked pasta	1		1.23771	2.54526	5.22152	0	0	0.94382	3.26091	2.67227	2.34902	3.58042	1.6928		1.14986	2.3589	0	0	0.426386	1.47317	1.20724	1.06121	1.61751	0.764749	0	0	698	165	5.8	0	57	2.4	0.1	0.2	0.02	0
Energy Drink	Energy drink	1	Sugar, from sugarcane, at sugar refinery/GLO U					1	1.03093	Sugar	Assumed that inedible parts and processing losses were accounted for in LCI, thereby only considered avoidable wastes at retail and consumer	0.1	beverage, adjusted for water weight	1		0.113791	2.50495	0	0	5.10204	0	9.95146	2.8697	1.38692	3.99252	1.27993		0.10404	0	0	0.211908	0	0.413323	0.11919	0.0576042	0.165825	0.0531605	0	0	187	44	0	0	89	0	0	0	0	2
Poisson n.s.	Pesce n.s.	1	fish, marine//[GLO] landed tuna to generic market for marine fish					1	2.26358	Fish, shellfish		1	n/a	1		6.69767	2.48179	0.405063	0	3.46939	0.758427	4.06948	2.42203	2.37621	2.97115	2.0788		6.06711	0.990237	0	8.48143	1.85409	9.94845	5.92102	5.80899	7.26342	5.08194	0	0.670488	719	171	25.3	0	64.8	0	1.8	1.8	0.1	4.5
Fromage à pâte dure n.s.	Formaggio a pasta dura n.s.	1	Hard cheese, Emmental-style, at dairy/RER U					1	1.33333	Cheese, whey	Assumed that inedible parts and processing losses were accounted for in LCI, thereby only considered avoidable wastes at retail and consumer	1	n/a	1		11.6555	2.47953	4.09093	2	1.67131	0.822517	2.31268	2.06467	2.89726	3.21162	1.87665		10.5486	17.4038	8.50851	7.11018	3.4992	9.83875	8.78363	12.3257	13.6631	7.98375	0	0	1660	400	27.2	0	36.4	0	19.5	1.5	0.32	2.3
Baguette (farine bise)	Pane, baguette (farina bigia)	1	Bread, from wheat flour, at plant/GLO U					1	1.96078	Bread and pastries	Assumed that inedible parts and processing losses were accounted for in LCI, thereby only considered avoidable wastes at retail and consumer	1	n/a	1		3.13589	2.47297	2.88821	0	0	2.23615	0.172209	1.72794	3.42896	2.78808	2.21348		2.83056	3.30585	0	0	2.5595	0.19711	1.9778	3.92479	3.19124	2.53355	30.08	0	1090	259	11	0	36.5	4	1	0	0	0
Tisane / infusion du soir	Tè della sera	1	Mint, at farm/US U					1	3.17678	Fresh vegetables		0.1	beverage, adjusted for water weight	1		0.0370289	2.46078	1.42405	0	10.6122	3.37079	3.30097	1.37022	3.42736	1.72635	3.06558		0.0332588	0.0192468	0	0.14343	0.045558	0.0446144	0.0185192	0.0463226	0.0233326	0.041433	0	0	0	0	0	0	99.9	0	0	0	0	0
Thé au jasmin	Tè al gelsomino	1	Tea, dried, at farm/GLO U					1	1.14943	Cocoa, coffee, tea	Assumed that inedible parts and processing losses were accounted for in LCI, thereby only considered avoidable wastes at retail and consumer	0.1	beverage, adjusted for water weight	1		0.531275	2.44992	5.37975	0	0	0	6.06796	2.81799	1.72242	0.721539	3.87324		0.475076	1.04321	0	0	0	1.17667	0.546452	0.334003	0.139917	0.75108	0	0	0	0	0	0	99.9	0	0	0	0	0
Boisson de soja	Latte di soia	1	Soybean, at farm/GLO U					1	2.26351	Legumes		0.121076	calorie ratio from soy to soy milk, assuming water added	1		0.736399	2.44729	6.90254	29.3333	7.58678	0	3.01699	2.76306	2.08382	1.82683	2.95825		0.657797	1.8553	7.88438	2.03922	0	0.810924	0.74267	0.5601	0.491026	0.795134	0	0	180	43	4	0	91	1.5	0.5	0	0	0
Pommes de terre en robe des champs	Patate lesse con buccia	1	Potato, at farm/GLO U					1	2.22255	Potatoes		1	n/a	1		0.553883	2.44135	2.50633	0	4.65306	2.49438	2.73422	2.75052	2.11271	2.38415	2.48845		0.493561	0.506698	0	0.940697	0.504283	0.552771	0.556065	0.42712	0.481998	0.503083	0	0	325	77	2	0	78.3	2.1	0	0.1	0.05	0
Boisson de yogourt	Yogurt da bere	1	Liquid milk, whole milk, pasteurised, at dairy/RER U					1	1.12304	Milk, other dairy		1	n/a	1		2.06081	2.4336	1.36709	0	0	3.82247	0	1.83826	3.25871	3.20748	1.7963		1.83054	1.02832	0	0	2.87524	0	1.38273	2.45119	2.41265	1.35117	0	0	277	65.5	3	0	85.5	0	1	0	0	0
Jus de fruits, multifruits	Succo di frutta, multifrutta	1	Orange, fresh grade, at farm/GLO U					1	2.41233	Exotic and citrus table fruits		2	factor 2 assumption, e.g. 2 kg of fruit needed to make 1 L of juice.	1		0.603277	2.42719	2.40506	10	0	0	2.91262	2.51551	2.29198	2.18511	2.62654		0.534457	0.529586	2.20196	0	0	0.641348	0.553906	0.504685	0.481152	0.578354	0	0	220	52	0.3	0	85.9	0	0	0.1	0.02	0
Poireau	Porro	1	Soybean, at farm/GLO U					1	2.26351	Legumes		1	n/a	1		6.08211	2.39938	2.96778	3.25	0	2.55579	1.01765	2.53592	2.40965	2.18978	2.57198		5.32655	6.58839	7.2149	0	5.67378	2.25915	5.62966	5.34934	4.86126	5.70972	0	0	139	33	1.8	0	89.3	3.2	0	0.2	0.04	0
Saucisse à rôtir n.s.	Bratwurst n.s.	1	Pork, fresh meat, at slaughterhouse/GLO U					1	1.17647	Pork	Assumed that inedible parts and processing losses were accounted for in LCI, thereby only considered avoidable wastes at retail and consumer	1	n/a	0.63	Assumed 10 CHF/kg vs. 16 CHF/kg for average	7.97389	2.37162	0	0	4.59184	0.702247	1.23483	2.68232	2.18853	3.23109	1.66383		6.90252	0	0	13.3644	2.04387	3.59394	7.80681	6.36965	9.404	4.84254	0	0	1120	270	21.1	0.1	52.1	0	7.5	2.2	0.21	1.7
Potage, de tomates	Minestra di pomodori	1	potato, at farm/GLO U					1	2.22255	Potatoes		0.5	soup, thus assumed a water dilution	1		0.276942	2.37155	4.11392	0	0	0.884831	3.56796	2.34959	2.26972	4.12499	0.927597		0.239725	0.415851	0	0	0.089442	0.360663	0.237505	0.229432	0.416969	0.0937649	0	0	176	42	1	0	89	0.7	0.5	0	0.02	0
Bière, sans alcool	Birra, analcolica	1	Beer					1	1.45159	Apple juice		0.1	beverage, adjusted for water weight	1		0.145159	2.35819	0	0	0	0	7.28155	0.599793	3.54968	4.00321	1.00352		0.124945	0	0	0	0	0.3858	0.0317789	0.188073	0.212103	0.0531697	0	0	86	20	0.4	0.3	95	0.1	0	0	0	0
Potage n.s.	Minestra n.s.	1	potato, at farm/GLO U					1	2.22255	Potatoes		0.5	soup, thus assumed a water dilution	1		0.276942	2.31988	6.96203	95.3333	0	6.48876	1.86893	1.35794	3.29506	1.32282	3.14096		0.234502	0.703747	9.63664	0	0.655908	0.188918	0.137265	0.333076	0.133716	0.317499	0	0	176	42	1	0	89	0.7	0.5	0	0.02	0
Lentilles	Lenticchie	1	Soybean, at farm/GLO U					1	2.26351	Legumes		1	n/a	1		6.08211	2.28763	7.17472	2.8	4.2	2.0294	0.34835	2.19493	2.57659	1.70765	2.76525		5.07848	15.9277	6.21592	9.32388	4.50521	0.773326	4.87268	5.71994	3.79092	6.13878	0	0	512	121	8.8	0	67.1	4.1	0.1	0.1	0.07	0
Salami (CH)	Salame (CH)	1	Pork, fresh meat, at slaughterhouse/GLO U					1	1.17647	Pork	Assumed that inedible parts and processing losses were accounted for in LCI, thereby only considered avoidable wastes at retail and consumer	1	n/a	1.25	Assumed 20 CHF/kg vs. 16 CHF/kg for average	15.8212	2.27653	0.0873418	0	0.469388	0.913734	2.83398	2.03587	2.45157	3.37482	1.37208		13.1464	0.504377	0	2.71059	5.27658	16.3655	11.7566	14.1572	19.4887	7.92342	0	0	1630	393	25	0	41.5	0.5	15	0	0	0
Aubergine	Melanzana	1	Tomato, processing grade, at farm/GLO U					1	3.28071	Processed vegetables		1	n/a	1		0.343765	2.26584	10.78	1.50739	1.37213	0.0581582	2.34891	2.06174	2.45436	1.91432	2.55532		0.284305	1.35262	0.189138	0.172168	0.00729736	0.294728	0.258696	0.307959	0.240198	0.320627	0	0	118	28	1.2	0	90.9	3	0	0.1	0.04	0
Jambon arrière	Prosciutto di coscia	1	Pork, fresh meat, at slaughterhouse/GLO U					1	1.17647	Pork	Assumed that inedible parts and processing losses were accounted for in LCI, thereby only considered avoidable wastes at retail and consumer	1	n/a	1		12.657	2.24685	0.114624	0	1.13329	1.48508	1.69251	2.57647	1.98559	3.05636	1.58022		10.38	0.529539	0	5.23559	6.86077	7.81905	11.9028	9.17303	14.1197	7.30028	0	0	440	104	20.2	0	73.6	0	0.8	0.2	0.17	0
Mangue	Mango	1	Banana, at farm/GLO U					1	2.41233	Exotic and citrus table fruits		1	n/a	1		0.501341	2.23694	0.0822785	0	0	4.35225	2.81877	2.06101	2.34698	1.80123	2.59575		0.409337	0.0150561	0	0	0.796415	0.515805	0.377142	0.429473	0.329607	0.474995	0	0	264	62	0.6	0	83	2.3	0	0	0.05	0
Jambon cuit	Prosciutto cotto	1	Pork, fresh meat, at slaughterhouse/GLO U					1	1.17647	Pork	Assumed that inedible parts and processing losses were accounted for in LCI, thereby only considered avoidable wastes at retail and consumer	1	n/a	1		12.657	2.22806	0.414557	0	2.86224	2.76595	1.40291	2.33971	2.20512	2.91335	1.66372		10.2932	1.91517	0	13.223	12.7781	6.48117	10.809	10.1872	13.4591	7.68607	0	0	445	106	18.6	0	74.5	0	1.2	0.2	0.18	0
Sauce à salade vinaigrette	Salsa vinaigrette per insalata	1	Tomato paste production, at plant/GLO U					1	1.11111	Canned fruits	Assumed that inedible parts and processing losses were accounted for in LCI, thereby only considered avoidable wastes at retail and consumer	1	n/a	1		1.09294	2.2084	4.25671	1.12	3.03963	2.40251	1.74112	1.98773	2.46953	2.22003	2.19883		0.88098	1.69809	0.446792	1.21258	0.958413	0.694569	0.792948	0.98515	0.885617	0.877161	0	0	1070	259	4.4	0	75	0.5	2.6	6.7	0.14	1.6
Orangina	Orangina	1	Sugar, from sugarcane, at sugar refinery/GLO U					1	1.03093	Sugar	Assumed that inedible parts and processing losses were accounted for in LCI, thereby only considered avoidable wastes at retail and consumer	0.1	beverage, adjusted for water weight	1		0.113791	2.20794	3.16456	0	0	1.68539	0.910194	2.80507	1.76485	3.31908	1.29291		0.0917044	0.131436	0	0	0.0700009	0.0378039	0.116505	0.0733012	0.137854	0.0536997	0	0	28	7	0.1	0	98.2	0.3	0	0	0	0
Sauce de rôti	Salsa per arrosto	1	Tomato paste production, at plant/GLO U					1	1.11111	Canned fruits	Assumed that inedible parts and processing losses were accounted for in LCI, thereby only considered avoidable wastes at retail and consumer	1	n/a	1		1.09294	2.19908	1.17722	0	3.37745	1.84158	1.91641	2.37474	2.05855	3.27026	1.31697		0.877262	0.469617	0	1.34734	0.734646	0.764497	0.947334	0.821201	1.30458	0.525366	0	0	182	44	1.5	0	90.6	0.5	0.5	0.3	0.04	0
Chou-fleur	Cavolfiore	1	Iceberg lettuce {GLO}| production | Alloc Rec, U					1	3.17678	Fresh vegetables		1	n/a	1		0.509298	2.18983	1.90459	0	0	1.47191	0.946602	1.93764	2.56119	2.45493	1.97152		0.407076	0.354052	0	0	0.273619	0.175967	0.360195	0.47611	0.456356	0.366493	0	0	114	27	2.5	0	91.5	2.5	0	0.2	0.08	0
Omelette (à la farine), sans farce	Crespella (alla farina), senza ripieno	0.4	Chicken egg, in barn single tiered, at farm/GLO U	0.3	Liquid milk, whole milk, pasteurised, at dairy/RER U	0.3	Wheat flour, at industrial mill/GLO U	1	1.52682	Eggs without co-product poultry		1	n/a	1		1.43606	2.18629	0	0	0	0	0.959951	1.93262	2.55735	2.57858	1.86324		1.14597	0	0	0	0	0.50317	1.01301	1.34046	1.35159	0.976642	0	0	696	166	7.5	0	65.4	0.9	2.3	0.8	0.17	1.7
Smoothie	Smoothie	1	Orange, fresh grade, at farm/GLO U					1	2.41233	Exotic and citrus table fruits		1	n/a	1		0.301639	2.17934	4.11392	60	5.10204	3.37079	2.6699	2.80714	1.52272	1.1892	2.99472		0.239941	0.452935	6.60588	0.561725	0.371117	0.293951	0.30906	0.167648	0.130929	0.329713	0	0	206	48.5	0.5	0	87.7	0	0	0	0	0
Petit pain, ballon rustique (CH)	Panino, Bürli (CH)	1	Bread, from wheat flour, at plant/GLO U					1	1.96078	Bread and pastries	Assumed that inedible parts and processing losses were accounted for in LCI, thereby only considered avoidable wastes at retail and consumer	1	n/a	1		3.13589	2.17369	0.316456	3.33333	0	2.55781	0.970874	1.79106	2.66684	3.73393	0.888829		2.48801	0.362215	3.81533	0	2.92767	1.11126	2.05005	3.05247	4.27386	1.01735	30.08	0	914	216	8.6	0	45.9	2.9	0.2	0.5	0.06	0
Maïs	Mais	1	Sweet corn, at farm/GLO U					1	2.60735	Maize		1	n/a	1		0.525524	2.16267	1.54348	0.65341	4.12041	2.54926	0.977088	2.08778	2.35692	1.95002	2.3378		0.414836	0.296064	0.125335	0.790361	0.488989	0.187421	0.40047	0.452096	0.374045	0.448427	0	0	445	105	3.8	0	71.3	3.2	0.2	0.6	0.12	0
Fromage à pâte mi-dure n.s.	Formaggio a pasta semidura n.s.	1	Hard cheese, Emmental-style, at dairy/RER U					1	1.33333	Cheese, whey	Assumed that inedible parts and processing losses were accounted for in LCI, thereby only considered avoidable wastes at retail and consumer	1	n/a	1		11.6555	2.15603	3.12057	0	0.836735	1.39391	1.08216	2.03886	2.37961	2.03706	2.25399		9.17229	13.2757	0	3.55968	5.93007	4.60379	8.67382	10.1235	8.6662	9.58907	0	0	1660	400	27.2	0	36.4	0	19.5	1.5	0.32	2.3
Chocolat au lait	Cioccolato al latte	1	Milk chocolate, at plant/RER U					1	1.14943	Cocoa, coffee, tea	Assumed that inedible parts and processing losses were accounted for in LCI, thereby only considered avoidable wastes at retail and consumer	1	n/a	1		14.7447	2.14275	3.70544	0	2.36735	0.90824	1.2945	2.46942	1.91456	2.45512	1.88551		11.5318	19.9419	0	12.7406	4.88796	6.96673	13.2899	10.3038	13.213	10.1474	0	0	2240	537	6.5	0	1.3	1.9	19.3	1.2	0.4	0
Fromage à fondue	Formaggio da fondue	1	Hard cheese, Emmental-style, at dairy/RER U					1	1.33333	Cheese, whey	Assumed that inedible parts and processing losses were accounted for in LCI, thereby only considered avoidable wastes at retail and consumer	1	n/a	1		11.6555	2.1377	0	12.1525	0	2.88495	0.970874	2.39688	2.00746	2.62646	1.7352		9.09433	0	51.6999	0	12.2733	4.13035	10.1969	8.54024	11.1737	7.38199	0	0	922	222	14	0	65.5	0.5	10	0	0	0
Shake de protéines	Shake di proteine	1	Whey, from hard cheese production, at dairy/RER U					1	1.33333	Cheese, whey	Assumed that inedible parts and processing losses were accounted for in LCI, thereby only considered avoidable wastes at retail and consumer	0.1	shake assumed to be diluted with water	1		0.11946	2.13233	0.506329	29.4667	0.285714	2.11236	1.07718	1.14289	3.19621	2.61103	1.73812		0.0929758	0.0220774	1.28483	0.012458	0.092105	0.0469684	0.0498331	0.139364	0.113849	0.0757869	0	0	267	63	11	0	83.5	0	0	0	0.15	0.08
Pepsi	Pepsi	1	Sugar, from sugarcane, at sugar refinery/GLO U					1	1.03093	Sugar	Assumed that inedible parts and processing losses were accounted for in LCI, thereby only considered avoidable wastes at retail and consumer	0.1	beverage, adjusted for water weight	1		0.113791	2.11682	0	0	0	1.85393	0	0.977249	3.43485	1.14377	2.91813		0.0879199	0	0	0	0.077001	0	0.040589	0.142663	0.0475054	0.121201	0	0	185	43.6	0	0	89.1	0	0	0	0	0
Pain d'épeautre	Pane di spelta	1	Bread, from wheat flour, at plant/GLO U					1	1.96078	Bread and pastries	Assumed that inedible parts and processing losses were accounted for in LCI, thereby only considered avoidable wastes at retail and consumer	1	n/a	1		3.13589	2.11544	1.12467	18.0356	2.81694	3.01966	0.750995	2.08528	2.2849	1.76127	2.40711		2.42134	1.28729	20.6436	3.22427	3.45631	0.859589	2.38681	2.6153	2.01595	2.75517	30.08	0	1150	271	12	0	33	6	1.5	0	0	0
Petit pain n.s.	Panino n.s.	1	Bread, from wheat flour, at plant/GLO U					1	1.96078	Bread and pastries	Assumed that inedible parts and processing losses were accounted for in LCI, thereby only considered avoidable wastes at retail and consumer	1	n/a	1		3.13589	2.10907	3.87633	6.74667	0	0.859551	1.34175	1.93684	2.35429	2.53948	1.75463		2.41405	4.43685	7.72224	0	0.983842	1.53576	2.21691	2.69472	2.90669	2.00835	0	0	1050	248	11	0	42.5	0	0	0	0	0
Kaki	Cachi	1	Banana, at farm/GLO U					1	2.41233	Exotic and citrus table fruits		1	n/a	1		0.501341	2.04897	2.64557	4.5	1.37755	0.758427	2.45752	1.88128	2.16887	1.49212	2.50755		0.374941	0.484111	0.823452	0.252077	0.138784	0.449701	0.344255	0.396881	0.273042	0.458855	0	0	299	71	0.7	0	80.7	2.5	0	0	0.06	0
Asperges blanches	Asparagi bianchi	1	Asparagus, at farm/FR U					1	3.17678	Fresh vegetables		1	n/a	1		1.8923	2.03553	3.51899	2.48691	0	0	0	2.03529	2.24512	2.18505	1.91241		1.40592	2.43053	1.71768	0	0	0	1.40575	1.55068	1.50919	1.32088	0	0	114	27	2.2	0	92	1.7	0	0	0.12	0
Pain tessinois (CH)	Pane ticinese (CH)	1	Bread, from wheat flour, at plant/GLO U					1	1.96078	Bread and pastries	Assumed that inedible parts and processing losses were accounted for in LCI, thereby only considered avoidable wastes at retail and consumer	1	n/a	1		3.13589	2.01815	1.4284	0	0	0.337079	3.88046	2.11598	1.73215	1.81377	2.18645		2.30997	1.63495	0	0	0.38582	4.44158	2.42195	1.98262	2.07604	2.50261	0	0	1360	323	10.3	0	24.4	2.9	0.7	2.9	0.08	0.01
Cottage cheese	Cottage cheese	1	Soft cheese, Camembert-style, at dairy/RER U					1	1.33333	Cheese, whey	Assumed that inedible parts and processing losses were accounted for in LCI, thereby only considered avoidable wastes at retail and consumer	1	n/a	1		8.6928	2.00041	2.24684	0	0	4.72472	2.8301	1.99904	1.91639	1.59711	2.33252		6.34703	7.12892	0	0	14.9909	8.97953	6.34271	6.08046	5.06743	7.40079	0	0	423	101	12.7	0	78.6	0	2.7	0.2	0.12	1
Potage, minestrone	Minestrone	1	potato, at farm/GLO U					1	2.22255	Potatoes		0.5	soup, thus assumed a water dilution	1		0.276942	1.99131	0	0	0	0	2.42718	2.09411	1.84723	2.08445	1.91461		0.201289	0	0	0	0	0.245349	0.21168	0.186725	0.210704	0.193536	0	0	223	53	2	0	87.6	0.4	0.7	0.2	0.02	0
Hamburger (que la viande)	Hamburger (solo carne)	1	Beef meat, fresh, from dairy cattle, at slaughterhouse, PEF compliant (*70% market) + Beef meat, fresh, from beef cattle, at slaughterhouse, PEF compliant (*30% market) = 19.96*0.7+34.26*0.3 = 24.25					1	1.07527	Beef, horse, veal	Assumed that inedible parts and processing losses were accounted for in LCI, thereby only considered avoidable wastes at retail and consumer	1	n/a	1	Viande hachée de bœuf, 16 CHF/kg vs. 24 CHF/kg for average	26.0753	1.9686	0	0	2.06633	1.81981	2.60057	2.1717	1.70751	2.5127	1.52053		18.7361	0	0	19.6662	17.3199	24.7508	20.6691	16.2511	23.9146	14.4716	0	0	843	201	27.6	0	58.4	0	3.2	2	0.19	0.53
Tisane / infusion de mélisse citronnée	Tè di melissa	1	Mint, at farm/US U					1	3.17678	Fresh vegetables		0.1	beverage, adjusted for water weight	1		0.0370289	1.96174	8.5443	0	0	0	0	3.23164	0.937344	0.748263	2.96105		0.026514	0.115481	0	0	0	0	0.0436775	0.0126687	0.0101132	0.0400202	0	0	0	0	0	0	99.9	0	0	0	0	0
Pamplemousse	Pompelmo	1	Orange, fresh grade, at farm/GLO U					1	2.41233	Exotic and citrus table fruits		1	n/a	1		0.301639	1.95561	4.43829	0	2.52551	1.39045	2.40291	1.25679	2.58436	2.00607	1.91406		0.215309	0.488647	0	0.278054	0.153086	0.264556	0.13837	0.284533	0.220864	0.210735	0	0	126	30	0.7	0	90.4	1.3	0	0	0.02	0
Sinalco	Sinalco	1	Sugar, from sugarcane, at sugar refinery/GLO U					1	1.03093	Sugar	Assumed that inedible parts and processing losses were accounted for in LCI, thereby only considered avoidable wastes at retail and consumer	0.1	beverage, adjusted for water weight	1		0.113791	1.94304	3.16456	0	6.12245	2.80899	0	3.41262	0.723914	3.55425	0.616197		0.0807019	0.131436	0	0.254289	0.116668	0	0.141739	0.030067	0.147622	0.0255931	0	0	162	38	0	0	90	0	0	0	0.02	0
Jus n.s.	Succo n.s.	1	Orange, fresh grade, at farm/GLO U					1	2.41233	Exotic and citrus table fruits		2	factor 2 assumption, e.g. 2 kg of fruit needed to make 1 L of juice.	1		0.603277	1.9396	4.11392	0	4.08163	1.15169	5.08525	1.73854	1.81022	1.91342	1.96116		0.427092	0.90587	0	0.89876	0.253597	1.11975	0.382819	0.398603	0.421327	0.43184	0	0	220	52	0.3	0	85.9	0	0	0.1	0.02	0
Prune	Prugna	1	Peach, at farm/GLO U					1	2.26645	Other fresh table fruits		1	n/a	1		0.39044	1.92268	1.26264	0	1.72653	5.0191	0.62688	2.22588	1.7632	1.01438	2.67067		0.274003	0.17994	0	0.246049	0.715275	0.089337	0.317212	0.251274	0.14456	0.380599	0	0	204	48	0.6	0	83.7	1.6	0	0.1	0.04	0
Huile n.s.	Olio n.s.	1	Olive oil, at oil mill/GLO U					1	1.33333	Vegetal oils and fats	Assumed that inedible parts and processing losses were accounted for in LCI, thereby only considered avoidable wastes at retail and consumer	1	n/a	1		1.95149	1.91489	1.08855	1.79491	0.801532	1.59785	2.57616	1.73748	2.01817	2.30752	1.59155		1.36396	0.775369	1.27851	0.570926	1.13814	1.83498	1.2376	1.43753	1.64363	1.13365	0	0	3330	809	0	0	8.7574	0	7.2	25.2	0	0
Cervelas (CH)	Cervelat (CH)	1	Beef meat, fresh, from dairy cattle, at slaughterhouse, PEF compliant (*70% market) + Beef meat, fresh, from beef cattle, at slaughterhouse, PEF compliant (*30% market) = 19.96*0.7+34.26*0.3 = 24.25					1	1.07527	Beef, horse, veal	Assumed that inedible parts and processing losses were accounted for in LCI, thereby only considered avoidable wastes at retail and consumer	1	n/a	1		26.0753	1.91361	0	0	1.83673	2.94224	0	2.27029	1.76603	2.96091	1.05117		18.2128	0	0	17.4811	28.0027	0	21.6074	16.8082	28.1803	10.0044	0	0	1080	260	12	0	63.5	0.5	9	0	0	0
Thé à la pomme	Tè di mela	1	Tea, dried, at farm/GLO U					1	1.14943	Cocoa, coffee, tea	Assumed that inedible parts and processing losses were accounted for in LCI, thereby only considered avoidable wastes at retail and consumer	0.1	beverage, adjusted for water weight	1		0.531275	1.89476	0	33.3333	0	0	0	2.0424	1.94708	0.454303	3.08099		0.367423	0	6.46384	0	0	0	0.396052	0.377568	0.0880962	0.59745	0	0	46	11	0	0	97.2	0	0	0	0	0
Viande hachée n.s. (viande uniquement)	Carne macinata n.s. (solo carne)	1	Beef meat, fresh, from dairy cattle, at slaughterhouse, PEF compliant (*70% market) + Beef meat, fresh, from beef cattle, at slaughterhouse, PEF compliant (*30% market) = 19.96*0.7+34.26*0.3 = 24.25					1	1.07527	Beef, horse, veal	Assumed that inedible parts and processing losses were accounted for in LCI, thereby only considered avoidable wastes at retail and consumer	1	n/a	0.67	Assumed viande hachée de bœuf 16 CHF/kg vs. 24 CHF/kg as average https://www.famille-meister.ch, boeuf 15-18 mois	17.4704	1.85981	0	0	1.06122	3.37765	4.25543	1.49604	1.96468	2.08864	1.67137		11.8595	0	0	6.76712	21.5383	27.1356	9.53979	12.5282	13.3186	10.6579	0	0	804	193	19	0	68	0	5	0	0	0
Wienerli	Wienerli	1	Beef meat, fresh, from dairy cattle, at slaughterhouse, PEF compliant (*70% market) + Beef meat, fresh, from beef cattle, at slaughterhouse, PEF compliant (*30% market) = 19.96*0.7+34.26*0.3 = 24.25					1	1.07527	Beef, horse, veal	Assumed that inedible parts and processing losses were accounted for in LCI, thereby only considered avoidable wastes at retail and consumer	1	n/a	1		26.0753	1.8586	0	0	2.04082	0.421348	2.42718	1.69586	1.95726	2.28142	1.51041		17.6892	0	0	19.4234	4.01017	23.1007	16.1403	18.6282	21.7133	14.3753	0	0	972	235	13.5	0	66.1	0	7.6	1.6	0.1	0.54
Demi-crème	Panna semigrassa	1	Cream, 40% fat, pasteurised, at dairy/RER U					1	1.17647	Butter, buttermilk, skimmed milk	Assumed that inedible parts and processing losses were accounted for in LCI, thereby only considered avoidable wastes at retail and consumer	1	n/a	1		7.50555	1.85612	2.41097	0	5.35816	2.20833	3.67257	1.91855	1.60903	1.73606	1.95499		5.0849	6.60491	0	14.6788	6.04978	10.0611	5.25593	4.40797	4.75598	5.35576	0	0	1040	251	2.6	0	67.8	0	15.1	1.2	0.14	0.4
Pain de 5 céréales	Pane di 5 cereali	1	Bread, from wheat flour, at plant/GLO U					1	1.96078	Bread and pastries	Assumed that inedible parts and processing losses were accounted for in LCI, thereby only considered avoidable wastes at retail and consumer	1	n/a	1		3.13589	1.82496	1.12807	0	1.73755	0.797191	0.290146	1.96827	1.84443	1.9749	1.70148		2.08885	1.29119	0	1.9888	0.912465	0.332101	2.25289	2.11114	2.26047	1.94752	36	0	931	221	10	0	44	9	0.5	0	0	0
Pain paysan (CH)	Pane del nonno (CH)	1	Bread, from wheat flour, at plant/GLO U					1	1.96078	Bread and pastries	Assumed that inedible parts and processing losses were accounted for in LCI, thereby only considered avoidable wastes at retail and consumer	1	n/a	1		3.13589	1.82474	3.07965	0	0	0	1.92961	1.90452	1.73693	2.0763	1.61759		2.0886	3.52497	0	0	0	2.20863	2.17991	1.98809	2.37653	1.85149	0	0	1020	240	9	0	38.2	4.2	0.7	0.6	0.12	0.02
Boeuf, émincé (viande uniquement)	Manzo, sminuzzato (solo carne)	1	Beef meat, fresh, from dairy cattle, at slaughterhouse, PEF compliant (*70% market) + Beef meat, fresh, from beef cattle, at slaughterhouse, PEF compliant (*30% market) = 19.96*0.7+34.26*0.3 = 24.25					1	1.07527	Beef, horse, veal	Assumed that inedible parts and processing losses were accounted for in LCI, thereby only considered avoidable wastes at retail and consumer	1	n/a	1	Emincé de bœuf, 24 CHF/kg vs. 24 CHG/kg for average	26.0753	1.77585	0	0	0	1.43502	3.01942	1.6901	1.73076	2.30598	1.33929		16.9016	0	0	0	13.6578	28.7372	16.0855	16.4724	21.9471	12.7467	0	0	722	170	37	0	56.7	0	1	0.5	0.17	1.6
Pommes chips (CH)	Patatine chips (CH)	1	Potato, at farm/GLO U					1	2.22255	Potatoes		1	n/a	1		0.553883	1.76648	0.46443	0	5.30612	1.01124	5.59223	1.54458	1.58729	2.50561	1.15781		0.357126	0.0938926	0	1.07272	0.204439	1.13057	0.312263	0.320897	0.506553	0.234072	0	0	1980	472	7	0	6	7	2	0	0	0
Jambon cru (CH)	Prosciutto crudo (CH)	1	Pork, fresh meat, at slaughterhouse/GLO U					1	1.17647	Pork	Assumed that inedible parts and processing losses were accounted for in LCI, thereby only considered avoidable wastes at retail and consumer	1	n/a	2	Assumed same as lard cru, 32 CHF/kg vs. 16 CHF/kg for average	25.314	1.76164	0.0949367	0	1.57143	1.26404	2.40684	1.68335	1.77087	2.27176	1.34155		16.2768	0.877177	0	14.5194	11.6793	22.2382	15.5534	16.3621	20.9901	12.3954	0	0	958	229	31	0	51.9	0	4.3	0.7	0.22	0.4
Steak n.s.	Bistecca n.s.	1	Beef meat, fresh, from dairy cattle, at slaughterhouse, PEF compliant (*50% market) + Beef meat, fresh, from beef cattle, at slaughterhouse, PEF compliant (*50% market) = 19.96*0.5+34.26*0.5 = 27.11					1	1.07527	Beef, horse, veal	Assumed that inedible parts and processing losses were accounted for in LCI, thereby only considered avoidable wastes at retail and consumer	1	n/a	1.46	Assumed same relative to average as steak de bœuf, 35 CHF/kg vs. 24 CHF/kg as average https://www.famille-meister.ch, boeuf 15-18 mois	42.5598	1.74493	0.544304	0	0	3.06742	1.57767	1.95243	1.56178	2.24693	1.33154		27.1063	8.45539	0	0	47.6502	24.508	30.3297	24.2612	34.9045	20.6845	0	0	770	183	31.8	0	60.3	0	3	0.5	0.12	1.3
Pâtes, papillons	Pasta, farfalle	1	Pasta, dried, from durum wheat, at plant/GLO U					1	2	Pasta	Assumed that inedible parts and processing losses were accounted for in LCI, thereby only considered avoidable wastes at retail and consumer	0.4	1:2.5 ratio for dry to cooked pasta	1		1.23771	1.73194	1.0443	0	0	2.90449	1.13115	1.88853	1.64254	2.10476	1.42493		0.782432	0.471781	0	0	1.31215	0.511013	0.853174	0.742042	0.950857	0.643734	0	0	580	137	5	0	65.6	1.3	0.1	0.5	0.02	0
Gnocchi de pommes de terre	Gnocchi di patate	1	Potato, at farm/GLO U					1	2.22255	Potatoes		1	n/a	1		0.553883	1.72623	6.60759	0	0	0.606742	0.830097	1.58378	1.95594	1.7969	1.66803		0.348987	1.33584	0	0	0.122663	0.167819	0.320188	0.395427	0.363274	0.337222	0	0	650	154	2.5	0	60.5	3.5	0.5	0	0	0
Sirop (Concentré)	Sciroppo (Concentrato)	1	Sugar, from sugarcane, at sugar refinery/GLO U					1	1.03093	Sugar	Assumed that inedible parts and processing losses were accounted for in LCI, thereby only considered avoidable wastes at retail and consumer	1	n/a	1		1.13791	1.68153	0.872152	0	0.557143	1.34012	4.032	1.60341	1.51524	2.13883	1.30495		0.698406	0.362239	0	0.231403	0.556606	1.67465	0.665957	0.629336	0.888341	0.541995	0	0	1580	371	0.1	0	36.6	0.9	0	0.1	0.01	0
Isostar	Isostar	1	Sugar, from sugarcane, at sugar refinery/GLO U					1	1.03093	Sugar	Assumed that inedible parts and processing losses were accounted for in LCI, thereby only considered avoidable wastes at retail and consumer	0.1	beverage, adjusted for water weight	1		0.113791	1.65832	0	0	0	0	0	1.01138	2.45353	1.78942	1.55036		0.0688765	0	0	0	0	0	0.0420064	0.101905	0.0743215	0.0643925	0	0	162	38	0	0	90	0	0	0	0.02	0
Boeuf n.s.	Manzo n.s.	1	Beef meat, fresh, from dairy cattle, at slaughterhouse, PEF compliant (*70% market) + Beef meat, fresh, from beef cattle, at slaughterhouse, PEF compliant (*30% market) = 19.96*0.7+34.26*0.3 = 24.25					1	1.07527	Beef, horse, veal	Assumed that inedible parts and processing losses were accounted for in LCI, thereby only considered avoidable wastes at retail and consumer	1	n/a	1	Assumed same as average	26.0753	1.64439	2.03802	0	0	1.38862	1.60524	1.6943	1.60021	2.20545	1.18235		15.6504	19.3968	0	0	13.2161	15.2778	16.1255	15.23	20.9903	11.253	0	0	816	194	31	0	59.4	0	3.5	0.4	0.22	4.2
Tisane / infusion pectorale	Tè pettorale	1	Mint, at farm/US U					1	3.17678	Fresh vegetables		1	n/a	1		0.370289	1.64132	7.27848	0	0	0	0	1.18925	2.24663	1.33618	1.89261		0.221834	0.983727	0	0	0	0	0.160733	0.303644	0.180593	0.255796	0	0	0	0	0	0	99.9	0	0	0	0	0
Jus de pamplemousse	Succo di pompelmo	1	Orange, fresh grade, at farm/GLO U					1	2.41233	Exotic and citrus table fruits		2	factor 2 assumption, e.g. 2 kg of fruit needed to make 1 L of juice.	1		0.603277	1.63923	0	5	0	2.24719	1.94175	1.79593	1.45681	1.6843	1.60211		0.360952	0	1.10098	0	0.494823	0.427565	0.395457	0.320785	0.370877	0.352779	0	0	172	40.6	0	0	89.7	0.3	0.1	0	0	0
Champignon de Paris	Funghi champignon	n/a	n/a					0	1	n/a		1	n/a	1		0	1.63882	2.67186	10.2	2.19144	1.73862	1.47557	1.57347	1.71871	1.41163	1.82591		0	0	0	0	0	0	0	0	0	0	0	0	115	27	3.5	0	90.2	2.3	0	0.1	0.46	0
Tisane / infusion gastro-intestinale	Tè per lo stomaco	1	Mint, at farm/US U					1	3.17678	Fresh vegetables		0.1	beverage, adjusted for water weight	1		0.0370289	1.62044	2.76899	33.3333	0	3.08989	5.33981	2.04938	0.823764	0.534474	2.51474		0.0219012	0.0374244	0.450518	0	0.0417615	0.0721704	0.0276985	0.0111336	0.0072237	0.0339882	0	0	0	0	0	0	99.9	0	0	0	0	0
Beurre n.s.	Burro n.s.	1	Butter, salted, at dairy/RER U					1	1.17647	Butter, buttermilk, skimmed milk	Assumed that inedible parts and processing losses were accounted for in LCI, thereby only considered avoidable wastes at retail and consumer	1	n/a	1		18.0298	1.61655	1.91383	3.36049	1.17933	1.38703	1.48616	1.47125	1.77026	1.89872	1.38418		10.6383	12.5947	22.115	7.761	9.12789	9.78023	9.68213	11.6498	12.4952	9.10914	0	0	3070	746	0.7	0	16.4	0	49.4	3.8	0.03	0
Boisson mélangée à base de café (prêt à la consommation), avec caféine	Bevanda a base di caffè (pronta da bere), con caffeina	1	Coffee, regular, roast and ground, at plant/GLO U					1	1.14943	Cocoa, coffee, tea	Assumed that inedible parts and processing losses were accounted for in LCI, thereby only considered avoidable wastes at retail and consumer	0.1	beverage, adjusted for water weight	1		1.05404	1.60488	0	0	0	0	2.6699	1.02327	2.05691	2.27418	1.0537		0.617433	0	0	0	0	1.02717	0.393675	0.791343	0.874931	0.405382	0	0	325	77.3	3.55	0	83.7	0.45	1.46	0	0	0
Mayonnaise	Maionese	1	Tomato paste production, at plant/GLO U					1	1.11111	Canned fruits	Assumed that inedible parts and processing losses were accounted for in LCI, thereby only considered avoidable wastes at retail and consumer	1	n/a	1		1.09294	1.60346	1.55696	0.666667	0.613504	1.1218	1.48943	1.70504	1.5171	2.16367	1.14213		0.639655	0.621103	0.265948	0.24474	0.44751	0.594165	0.680178	0.605206	0.863134	0.455619	0	0	3050	742	1.1	0	14.7	0	12.1	42.5	0.05	0.5
Pâtes, complètes	Pasta, integrale	1	Pasta, dried, from durum wheat, at plant/GLO U					1	2	Pasta	Assumed that inedible parts and processing losses were accounted for in LCI, thereby only considered avoidable wastes at retail and consumer	0.4	1:2.5 ratio for dry to cooked pasta	1		1.23771	1.59851	3.06329	0	0	4.30899	0.475728	1.01689	2.27556	1.60502	1.59314		0.72215	1.38389	0	0	1.94665	0.214918	0.459396	1.02802	0.725095	0.719725	39.7351	0	1430	339	15	0	14.5	8	0.5	0	0	0
Jus de citron	Succo di limone	1	Lemon, at farm/GLO U					1	2.41233	Exotic and citrus table fruits		2	factor 2 assumption, e.g. 2 kg of fruit needed to make 1 L of juice.	1		0.953473	1.59332	1.81803	5	2.31173	2.82057	1.56626	1.69274	1.50011	1.45342	1.70852		0.554503	0.632705	1.74009	0.804524	0.981609	0.545085	0.589102	0.522064	0.505816	0.594596	0	0	125	30	0.4	0	92.5	0.4	0	0.1	0.01	0
Petit pain, miche (CH)	Panino al latte con intaglio (CH)	1	Bread, from wheat flour, at plant/GLO U					1	1.96078	Bread and pastries	Assumed that inedible parts and processing losses were accounted for in LCI, thereby only considered avoidable wastes at retail and consumer	1	n/a	1		3.13589	1.58818	0	0	0	0.66573	1.04976	2.01215	1.23418	1.78641	1.42493		1.81783	0	0	0	0.761995	1.20155	2.30311	1.41265	2.04473	1.63098	0	0	1300	310	9.4	0	32.4	2.2	4.9	0.8	0.13	0.05
Myrtille	Mirtilli	1	Blueberry, at farm/GLO U					1	1.90643	Berries		1	n/a	1		0.946196	1.58211	2.28059	0	0.914636	1.0122	1.23698	1.39084	1.80229	0.795924	2.22954		0.5464	0.787628	0	0.31588	0.349576	0.427204	0.480341	0.622443	0.274882	0.769997	0	0	245	58	0.6	0	83	3	0	0	0.03	0
Escalope n.s.	Scaloppina n.s.	1	Pork, fresh meat, at slaughterhouse/GLO U					1	1.17647	Pork	Assumed that inedible parts and processing losses were accounted for in LCI, thereby only considered avoidable wastes at retail and consumer	1	n/a	1.31	Assumed same as emincé de porc, 21 CHF/kg vs. 16 CHF/kg for average	44.6992	1.57733	0	0	2.04082	1.65449	0.426445	2.01808	1.27013	2.63854	0.703415		25.7345	0	0	33.2964	26.9934	6.95755	32.9253	20.7224	43.0484	11.4764	0	0	444	105	23.1	0	73.8	0	0.4	0.3	0.15	0.4
Poulet n.s.	Pollo n.s.	1	Chicken, fresh meat, at slaughterhouse/GLO U					1	1.11111	Poultry	Assumed that inedible parts and processing losses were accounted for in LCI, thereby only considered avoidable wastes at retail and consumer	1	n/a	1		8.39885	1.57526	0	0	0	2.30059	2.24927	1.68443	1.40052	1.75376	1.42826		4.82907	0	0	0	7.05264	6.89532	5.16377	4.2934	5.3763	4.37843	0	0	843	201	27.6	0	58.4	0	3.2	2	0.19	0.53
Fromage n.s.	Formaggio n.s.	1	Hard cheese, Emmental-style, at dairy/RER U					1	1.33333	Cheese, whey	Assumed that inedible parts and processing losses were accounted for in LCI, thereby only considered avoidable wastes at retail and consumer	1	n/a	1		11.6555	1.56285	1.4031	12.4	0.398499	0.896539	0.987498	1.33687	1.84022	1.75282	1.40641		6.64877	5.96917	52.7528	1.69532	3.81411	4.20107	5.6874	7.82875	7.45695	5.98323	0	0	1660	400	27.2	0	36.4	0	19.5	1.5	0.32	2.3
Pain noir	Pane nero	1	Bread, from wheat flour, at plant/GLO U					1	1.96078	Bread and pastries	Assumed that inedible parts and processing losses were accounted for in LCI, thereby only considered avoidable wastes at retail and consumer	1	n/a	1		3.13589	1.56065	1.65945	0	0	3.12478	1.09066	1.17835	1.97811	2.0561	1.15264		1.78632	1.8994	0	0	3.57662	1.24836	1.34873	2.26415	2.35341	1.31931	30.08	0	929	220	9	0	44	7	0.5	0	0	0
Pain de seigle (CH)	Pane di segale (CH)	1	Bread, from wheat flour, at plant/GLO U					1	1.96078	Bread and pastries	Assumed that inedible parts and processing losses were accounted for in LCI, thereby only considered avoidable wastes at retail and consumer	1	n/a	1		3.13589	1.55894	2.05066	0	2.41327	2.29162	1.57127	1.25504	1.85111	1.67405	1.46415		1.78437	2.34719	0	2.76222	2.62298	1.79848	1.43652	2.11878	1.91612	1.67587	0	0	886	210	5.2	0	45.7	6.3	0.1	0.4	0.08	0
Cocktail n.s.	Cocktail n.s.	1	Wine, vinegar, or spirit					1	1.45159	Apple juice		1	n/a	1		2.90319	1.55845	3.5443	0	0	3.37079	0	1.36505	1.90548	0.677	2.28433		1.65143	3.75577	0	0	3.5719	0	1.44649	2.01916	0.717392	2.42062	0	0	258	62	0	6.1	90.7	0	0	0	0	0
Emmental (CH)	Emmental (CH)	1	Hard cheese, Emmental-style, at dairy/RER U					1	1.33333	Cheese, whey	Assumed that inedible parts and processing losses were accounted for in LCI, thereby only considered avoidable wastes at retail and consumer	1	n/a	1		11.6555	1.55614	0.53903	0	3.64633	1.30921	0.693204	2.16587	1.05617	2.18284	1.04005		6.62023	2.29317	0	15.5124	5.56972	2.94907	9.21416	4.49321	9.28636	4.42466	0	0	1700	411	29	0	35	0	20.3	1.5	0.27	3.1
Tisane / infusion d'orties	Tè di ortica	1	Mint, at farm/US U					1	3.17678	Fresh vegetables		0.1	beverage, adjusted for water weight	1		0.0370289	1.55383	0	0	0	0	0	1.88082	1.3979	0.561197	2.37126		0.0210008	0	0	0	0	0	0.0254203	0.0188934	0.00758489	0.0320489	0	0	0	0	0	0	99.9	0	0	0	0	0
Couscous	Couscous	1	Wheat grain, at farm/GLO U					1	1.96078	Bread and pastries	Assumed that inedible parts and processing losses were accounted for in LCI, thereby only considered avoidable wastes at retail and consumer	1	n/a	1		1.66236	1.54933	2.24338	0	0	0.629213	0.485437	1.11651	2.07666	1.72861	1.40169		0.940073	1.36119	0	0	0.381782	0.294544	0.677452	1.26004	1.04886	0.85049	0	0	334	79	2	0	80	1.1	0	0.1	0.01	0
Cabillaud	Merluzzo	1	fish, marine//[GLO] landed hake to generic market for marine fish					1	2.26358	Fish, shellfish		1	n/a	1		1.8257	1.52758	0	0	4.06122	0.544944	5.56311	1.64876	0.995532	1.51357	1.53911		1.01795	0	0	2.70632	0.36314	3.70715	1.0987	0.663404	1.00861	1.02564	0	0.181271	403	95	22.6	0	76.4	0	0.1	0.2	0.04	1.4
Pâtes, pour lasagne (seulement pâtes)	Pasta, lasagne (solo pasta)	1	Pasta, dried, from durum wheat, at plant/GLO U					1	2	Pasta	Assumed that inedible parts and processing losses were accounted for in LCI, thereby only considered avoidable wastes at retail and consumer	0.4	1:2.5 ratio for dry to cooked pasta	1		1.23771	1.50955	0	0	0	2.20077	2.65418	1.3764	1.5204	1.73978	1.31996		0.681963	0	0	0	0.994232	1.19907	0.621808	0.686865	0.785972	0.596312	0	0	698	165	5.8	0	57	2.4	0.1	0.2	0.02	0
Pâtes alimentaires n.s.	Pasta alimentare n.s.	1	Pasta, dried, from durum wheat, at plant/GLO U					1	2	Pasta	Assumed that inedible parts and processing losses were accounted for in LCI, thereby only considered avoidable wastes at retail and consumer	0.4	1:2.5 ratio for dry to cooked pasta	1		1.23771	1.49656	0.791139	26.6667	0	0.11236	1.99029	1.63095	1.31603	2.38119	0.768068		0.676095	0.35741	12.0471	0	0.0507602	0.899145	0.736805	0.594535	1.07574	0.346987	0	0	672	159	6.2	0	57.3	5.4	0.2	0.5	0.04	0
Pain st-gallois (CH)	Pane sangallese (CH)	1	Bread, from wheat flour, at plant/GLO U					1	1.96078	Bread and pastries	Assumed that inedible parts and processing losses were accounted for in LCI, thereby only considered avoidable wastes at retail and consumer	1	n/a	1		3.13589	1.48677	0.530696	0	0	0.157022	0.934102	1.2679	1.75495	1.85645	1.18234		1.70176	0.607435	0	0	0.179728	1.06917	1.45123	2.00871	2.12489	1.35331	30.08	0	1000	236	10	0	40.5	3.5	0.5	0	0	0
Porc, escalope petite et fine	Maiale, fettina	1	Pork, fresh meat, at slaughterhouse/GLO U					1	1.17647	Pork	Assumed that inedible parts and processing losses were accounted for in LCI, thereby only considered avoidable wastes at retail and consumer	1	n/a	1.31	Emincé de porc, 21 CHF/kg vs. 16 CHF/kg for average	16.5806	1.48339	0	0	3.46939	1.29199	0.709835	1.7386	1.31652	1.85721	1.17554		8.97736	0	0	20.9965	7.81902	4.29587	10.5219	7.96749	11.2397	7.1143	0	0	816	194	31.7	0	59.4	0	2.6	0.9	0.21	0.86
Framboise	Lamponi	1	Raspberry, at farm/GLO U					1	1.90643	Berries		1	n/a	1		0.823201	1.46412	1.92216	0	1.02041	1.15979	0.291262	1.39009	1.65622	1.23458	1.65314		0.439921	0.577548	0	0.3066	0.348479	0.0875151	0.417678	0.497642	0.370951	0.496718	0	0	215	52	1.2	0	84	6.7	0	0.3	0.04	0
Tisane / infusion sédative	Tè calmante	1	Mint, at farm/US U					1	3.17678	Fresh vegetables		1	n/a	1		0.370289	1.45949	2.63713	0	0	3.08989	0.809062	1.75801	1.23814	0	2.66138		0.197258	0.356423	0	0	0.417615	0.109349	0.237605	0.167342	0	0.359701	0	0	0	0	0	0	99.9	0	0	0	0	0
Gazosa (CH)	Gazosa (CH)	1	Sugar, from sugarcane, at sugar refinery/GLO U					1	1.03093	Sugar	Assumed that inedible parts and processing losses were accounted for in LCI, thereby only considered avoidable wastes at retail and consumer	0.1	beverage, adjusted for water weight	1		0.113791	1.45547	0	0	0	0	0	1.38573	1.67249	1.52859	1.39525		0.0604512	0	0	0	0	0	0.0575547	0.0694651	0.0634885	0.05795	0	0	162	38	0	0	90	0	0	0	0.02	0
Porc, steak	Maiale, bistecca	1	Pork, fresh meat, at slaughterhouse/GLO U					1	1.17647	Pork	Assumed that inedible parts and processing losses were accounted for in LCI, thereby only considered avoidable wastes at retail and consumer	1	n/a	1.13	Steak de porc 18 CHF/kg vs. 16 CHF/kg for average	14.3024	1.4546	0	0	5.57143	3.64551	1.78592	1.43912	1.43547	1.89979	1.08798		7.59354	0	0	29.0849	19.0309	9.32318	7.51272	7.49369	9.91759	5.67968	0	0	816	194	31.7	0	59.4	0	2.6	0.9	0.21	0.86
Glace n.s.	Gelato n.s.	1	Cream, 40% fat, pasteurised, at dairy/RER U					1	1.17647	Butter, buttermilk, skimmed milk	Assumed that inedible parts and processing losses were accounted for in LCI, thereby only considered avoidable wastes at retail and consumer	1	n/a	1		7.50555	1.45366	1.4557	6.51667	2.04082	0.0674157	0.932039	1.35018	1.60723	1.56963	1.35816		3.98235	3.98792	17.8526	5.59087	0.184687	2.55335	3.69886	4.40305	4.30005	3.72073	0	0	598	143	2.5	0	74	0.5	4.5	0	0	0
Fromage à pâte molle n.s.	Formaggio a pasta molle n.s.	1	Soft cheese, Camembert-style, at dairy/RER U					1	1.33333	Cheese, whey	Assumed that inedible parts and processing losses were accounted for in LCI, thereby only considered avoidable wastes at retail and consumer	1	n/a	1		8.6928	1.44817	3.66018	1.45333	0.889796	1.66514	0.716019	1.33156	1.63607	1.68121	1.25627		4.59486	11.6133	4.61124	2.82321	5.28327	2.27184	4.22486	5.19103	5.33425	3.98597	0	0	1340	324	19.3	0	48.9	0	16.5	1.3	0.31	1.5
Glace à la crème	Gelato alla panna	1	Cream, 40% fat, pasteurised, at dairy/RER U					1	1.17647	Butter, buttermilk, skimmed milk	Assumed that inedible parts and processing losses were accounted for in LCI, thereby only considered avoidable wastes at retail and consumer	1	n/a	1		7.50555	1.43485	3.77468	0	5.02041	3.83933	0.69466	1.79529	1.16296	1.39709	1.46596		3.93082	10.3408	0	13.7535	10.5179	1.90304	4.91826	3.18595	3.82736	4.01602	0	0	775	185	3.5	0	59.8	0	5	0.3	0.26	0
Petit pain, pour hamburger	Panino per hamburger	1	Bread, from wheat flour, at plant/GLO U					1	1.96078	Bread and pastries	Assumed that inedible parts and processing losses were accounted for in LCI, thereby only considered avoidable wastes at retail and consumer	1	n/a	1		3.13589	1.42978	0	0	1.06474	0.598229	2.11045	1.2497	1.53365	2.00959	0.9523		1.63652	0	0	1.2187	0.684733	2.41563	1.4304	1.75541	2.30017	1.09	0	0	1190	282	10	0	34.5	2.5	1	0	0	0
Pain galette	Pane piatto	1	Bread, from wheat flour, at plant/GLO U					1	1.96078	Bread and pastries	Assumed that inedible parts and processing losses were accounted for in LCI, thereby only considered avoidable wastes at retail and consumer	1	n/a	1		3.13589	1.42809	0.925997	0	0	1.32188	0	1.6431	1.36736	1.68665	1.21517		1.63459	1.0599	0	0	1.51303	0	1.8807	1.56508	1.93054	1.39088	32	0	1170	276	10	0	33	2.5	0.5	0	0	0
Feta	Feta	1	Soft cheese, Camembert-style, at dairy/RER U					1	1.33333	Cheese, whey	Assumed that inedible parts and processing losses were accounted for in LCI, thereby only considered avoidable wastes at retail and consumer	1	n/a	1		8.6928	1.42221	0.518987	0	0	2.33427	2.26417	1.14445	1.60381	1.24561	1.56765		4.51249	1.64668	0	0	7.40634	7.18392	3.63119	5.08869	3.95215	4.97394	0	0	1090	262	17.5	0	55.3	0	12.4	0.9	0.37	1.1
Boeuf, entrecôte	Manzo, entrecôte	1	Beef meat, fresh, from dairy cattle, at slaughterhouse, PEF compliant (*50% market) + Beef meat, fresh, from beef cattle, at slaughterhouse, PEF compliant (*50% market) = 19.96*0.5+34.26*0.5 = 27.11					1	1.07527	Beef, horse, veal	Assumed that inedible parts and processing losses were accounted for in LCI, thereby only considered avoidable wastes at retail and consumer	1	n/a	1.88	Entrecôte de bœuf, 45 CHF/kg vs. 24 CHF/kg as average https://www.famille-meister.ch, boeuf 15-18 mois	54.803	1.42131	0	0	0	0	0	1.62151	1.37419	1.67771	1.21017		28.4307	0	0	0	0	0	32.4352	27.488	33.5594	24.2071	0	0	770	183	31.8	0	60.3	0	3	0.5	0.12	1.3
Yogourt de soja	Yogurt di soia	1	Soybean, at farm/GLO U					1	2.26351	Legumes		0.372197	calorie ratio between soy and soy cream, assuming water added	1		2.26375	1.40849	3.93671	41.4667	16.2041	0	0	0.961737	1.9847	1.53869	1.30127		1.16379	3.25277	34.2625	13.3889	0	0	0.794652	1.63989	1.27136	1.07519	0	0	196	46.9	4.6	0	91.6	0.1	0.4	1.6	0	0
Jus d'ananas	Succo d'ananas	1	Banana, at farm/GLO U					1	2.41233	Exotic and citrus table fruits		2	factor 2 assumption, e.g. 2 kg of fruit needed to make 1 L of juice.	1		1.00268	1.40073	1.58228	0	0	0	0.485437	1.80622	1.10334	1.22929	1.54191		0.512637	0.57908	0	0	0	0.17766	0.661037	0.403801	0.449894	0.564307	0	0	200	47	0.5	0	88	0.5	0	0	0	0
Potiron	Zucca	1	Iceberg lettuce {GLO}| production | Alloc Rec, U					1	3.17678	Fresh vegetables		1	n/a	1		0.509298	1.39972	5.53201	1	0	1.25645	0.485437	0.515825	2.3472	1.122	1.62843		0.2602	1.02837	0.185894	0	0.233567	0.0902397	0.0958888	0.43633	0.208574	0.302714	0	0	98	23	0.6	0	93.3	1	0	0	0.06	0
Punch chaud, sans alcool	Punch, analcolico	1	Sugar, from sugarcane, at sugar refinery/GLO U					1	1.03093	Sugar	Assumed that inedible parts and processing losses were accounted for in LCI, thereby only considered avoidable wastes at retail and consumer	0.1	beverage, adjusted for water weight	1		0.113791	1.39066	0	0	0	0.0786517	0.0339806	2.03826	0.904893	1.43132	1.35717		0.0577595	0	0	0	0.00326671	0.00141135	0.084657	0.0375837	0.0594483	0.0563687	0	0	170	40	0	0	90	0	0	0	0	0
Pois verts	Piselli	1	Soybean, at farm/GLO U					1	2.26351	Legumes		1	n/a	1		6.08211	1.38729	0.393842	10.023	1.31326	0.597667	0.501703	1.36525	1.49965	1.76545	1.07588		3.07974	0.874318	22.2508	2.91541	1.3268	1.11377	3.03081	3.32918	3.91924	2.38841	0	0	437	104	6.9	0	70.7	6.9	0.1	0.5	0.14	0
Chou-rave	Cavolo rapa	1	Iceberg lettuce {GLO}| production | Alloc Rec, U					1	3.17678	Fresh vegetables		1	n/a	1		0.509298	1.38455	2.24426	0	0	6.7809	0.308576	1.48036	1.40269	1.22128	1.519		0.257378	0.417194	0	0	1.26053	0.0573624	0.27519	0.260752	0.227028	0.282372	0	0	114	27	1.9	0	91.6	1.4	0	0.1	0.05	0
Sauce à salade au vinaigre balsamique	Salsa per insalata all’aceto balsamico	1	Tomato paste production, at plant/GLO U					1	1.11111	Canned fruits	Assumed that inedible parts and processing losses were accounted for in LCI, thereby only considered avoidable wastes at retail and consumer	1	n/a	1		1.09294	1.37013	2.7357	7.33333	1.24107	1.10685	1.09899	1.39862	1.3705	1.05514	1.62952		0.546573	1.09133	2.92543	0.49509	0.441548	0.43841	0.557941	0.546721	0.420916	0.650052	0	0	1100	267	0.3	0	64.8	0.4	2.8	0.1	0	0
Parmesan	Parmigiano	1	Hard cheese, Emmental-style, at dairy/RER U					1	1.33333	Cheese, whey	Assumed that inedible parts and processing losses were accounted for in LCI, thereby only considered avoidable wastes at retail and consumer	1	n/a	1		11.6555	1.36091	2.50371	0	3.25918	0.587521	1.50712	1.34015	1.36591	1.27663	1.43031		5.78965	10.6514	0	13.8654	2.49947	6.41167	5.70134	5.81095	5.43109	6.08492	0	0	1680	404	38	0	33.9	0	17	0	0	0
Miel toutes fleurs	Miele di fiori	1	Sugar, from sugarcane, at sugar refinery/GLO U					1	1.03093	Sugar	Assumed that inedible parts and processing losses were accounted for in LCI, thereby only considered avoidable wastes at retail and consumer	1	n/a	1		1.13791	1.34723	1.74375	0	1.38	0.404494	0.939806	1.04297	1.68291	1.4347	1.2752		0.559558	0.724248	0	0.573168	0.168002	0.390338	0.433187	0.698979	0.595886	0.529641	0	0	1400	330	0.5	0	17.5	0	0	0	0	0
Maté	Mate	1	Tea, dried, at farm/GLO U					1	1.14943	Cocoa, coffee, tea	Assumed that inedible parts and processing losses were accounted for in LCI, thereby only considered avoidable wastes at retail and consumer	0.1	beverage, adjusted for water weight	1		0.531275	1.34323	5.22152	0	8.16327	0	6.01942	0	2.15926	0.374131	2.14129		0.260473	1.01253	0	1.58298	0	1.16726	0	0.418714	0.0725498	0.415228	0	0	0	0	0	0	99.9	0	0	0	0	0
Riz au jasmin	Riso jasmine	1	Rice, at farm/GLO U					1	2.09327	Rice		0.333333	1:3 ratio for dry to cooked rice	1		0.778841	1.33953	0.822785	0	0	0.337079	0.92233	1.28096	1.439	1.41139	1.28036		0.380799	0.233899	0	0	0.0958237	0.262197	0.364148	0.409074	0.401225	0.363978	0	0	489	115	2.2	0	69.7	0.5	0.1	0.1	0.01	0
Tisane / infusion de thym	Tè di timo	1	Mint, at farm/US U					1	3.17678	Fresh vegetables		0.1	beverage, adjusted for water weight	1		0.0370289	1.32513	8.5443	0	5.10204	7.30337	7.28155	0.641158	1.37294	0.320684	2.15229		0.0179098	0.115481	0	0.0689569	0.0987091	0.0984142	0.00866561	0.018556	0.00433422	0.0290894	0	0	0	0	0	0	99.9	0	0	0	0	0
Céleri rave	Sedano	1	Carrot, at farm/GLO U					1	3.17678	Fresh vegetables		1	n/a	1		0.323122	1.30691	3.43493	6.04333	0	2.51316	1.56516	1.10341	1.47685	1.26851	1.33853		0.154137	0.405114	0.712748	0	0.2964	0.184594	0.130135	0.174179	0.149608	0.157866	0	0	125	30	1.6	0	89.4	5.3	0	0.2	0.06	0
Boeuf, steak	Manzo, bistecca	1	Beef meat, fresh, from dairy cattle, at slaughterhouse, PEF compliant (*50% market) + Beef meat, fresh, from beef cattle, at slaughterhouse, PEF compliant (*50% market) = 19.96*0.5+34.26*0.5 = 27.11					1	1.07527	Beef, horse, veal	Assumed that inedible parts and processing losses were accounted for in LCI, thereby only considered avoidable wastes at retail and consumer	1	n/a	1.46	Steak de bœuf, 35 CHF/kg vs. 24 CHF/kg as average https://www.famille-meister.ch, boeuf 15-18 mois	42.5598	1.30371	0	0	0	1.27528	0	1.36815	1.37556	2.13642	0.617958		20.2522	0	0	0	19.8106	0	21.2533	21.3684	33.1879	9.59955	0	0	770	183	31.8	0	60.3	0	3	0.5	0.12	1.3
Figue	Fico	1	Apricot, at farm/GLO U					1	2.26645	Apple juice		1	n/a	1		0.366769	1.29824	2.51096	9.12	1.02041	0.337079	0.611218	1.09264	1.56741	1.29402	1.30171		0.173796	0.336144	1.2209	0.136603	0.0451249	0.0818241	0.146273	0.20983	0.173231	0.174261	0	0	314	74	0.9	0	79.5	3	0	0.2	0.06	0
Riz parboiled	Riso parboiled	1	Rice, at farm/GLO U					1	2.09327	Rice		0.333333	1:3 ratio for dry to cooked rice	1		0.778841	1.29376	0	0	0	0.960674	1	1.38907	1.23195	1.44976	1.1653		0.367787	0	0	0	0.273097	0.284277	0.394881	0.350216	0.412133	0.331268	0	0	504	119	2.4	0	68.7	0.5	0.1	0.1	0.01	0
Dinde, suprême	Tacchino, petto	1	Chicken, fresh meat, at slaughterhouse/GLO U					1	1.11111	Poultry	Assumed that inedible parts and processing losses were accounted for in LCI, thereby only considered avoidable wastes at retail and consumer	1	n/a	2	Assumed same as suprême, 30 CHF/kg vs. 15 CHF/kg for average	16.7977	1.29028	0	0	0	1.94944	2.95146	1.67911	0.743999	1.36722	1.22692		7.9109	0	0	0	11.9523	18.0959	10.2949	4.56158	8.38262	7.52245	0	0	617	146	32.4	0	64.2	0	0.4	0.4	0.16	0.61
Consommé, aux pâtes-lettres	Minestra di lettere	1	Beef meat, fresh, from dairy cattle, at slaughterhouse, PEF compliant (*70% market) + Beef meat, fresh, from beef cattle, at slaughterhouse, PEF compliant (*30% market) = 19.96*0.7+34.26*0.3 = 24.25					1	1.07527	Beef, horse, veal	Assumed that inedible parts and processing losses were accounted for in LCI, thereby only considered avoidable wastes at retail and consumer	0.1	bouillion, thus assumed a water dilution	0.125	Assumed 2 CHF/kg vs. 16 CHF/kg for average	0.325941	1.27047	3.48101	0	0	4.32584	3.73786	1.01861	1.25988	0.77855	1.67556		0.151145	0.414131	0	0	0.514639	0.444688	0.121183	0.149886	0.0926228	0.199339	0	0	108	25.5	1	0	94	0.5	0.5	0	0	0
Pâtes, ravioli, farce de viande	Pasta, ravioli, ripieno di carne	0.5	Pasta, dried, from durum wheat, at plant/GLO U	0.5	Beef, fresh meat, at slaughterhouse/GLO U			1	2	Pasta	Assumed that inedible parts and processing losses were accounted for in LCI, thereby only considered avoidable wastes at retail and consumer	0.4	1:2.5 ratio for dry to cooked pasta	1		6.11009	1.25707	0	0	0	0.58427	0	1.36947	1.27783	1.36291	1.16992		2.8035	0	0	0	1.30303	0	3.05416	2.8498	3.03953	2.60913	0	0	380	90	4.5	0	79.5	1	0.5	0	0	0
Pois chiches	Ceci	1	Soybean, at farm/GLO U					1	2.26351	Legumes		1	n/a	1		6.08211	1.25051	2.30348	12.536	0	0.975281	1.65049	1.05688	1.39634	1.12615	1.35293		2.7761	5.11367	27.8295	0	2.16509	3.66403	2.34625	3.09982	2.50002	3.00346	0	0	967	233	9	0	61	4	5	0	0	0
Emincé n.s. (viande uniquement)	Sminuzzato n.s. (solo carne)	1	Beef meat, fresh, from dairy cattle, at slaughterhouse, PEF compliant (*70% market) + Beef meat, fresh, from beef cattle, at slaughterhouse, PEF compliant (*30% market) = 19.96*0.7+34.26*0.3 = 24.25					1	1.07527	Beef, horse, veal	Assumed that inedible parts and processing losses were accounted for in LCI, thereby only considered avoidable wastes at retail and consumer	1	n/a	1	Emincé de bœuf, 24 CHF/kg vs. 24 CHG/kg for average	26.0753	1.24878	0.560088	0	0.793603	1.26404	1.44155	1.17842	1.29689	1.75841	0.829096		11.8852	5.33062	0	7.5531	12.0305	13.7199	11.2155	12.3431	16.7356	7.8909	0	0	722	170	37	0	56.7	0	1	0.5	0.17	1.6
Fromage frais n.s.	Formaggio fresco n.s.	1	Soft cheese, Camembert-style, at dairy/RER U					1	1.33333	Cheese, whey	Assumed that inedible parts and processing losses were accounted for in LCI, thereby only considered avoidable wastes at retail and consumer	1	n/a	1		8.6928	1.24151	4.07126	0	1.89276	1.2191	1.20917	1.09438	1.38689	1.14867	1.31796		3.93914	12.9176	0	6.00547	3.86805	3.83655	3.47231	4.40044	3.64457	4.18172	0	0	588	141	9.33	0	75.2	0.833	5.17	0	0	0
Cidre fermenté, sans alcool	Sidro fermentato, analcolico	1	Apple, at farm/GLO U					1	1.45159	Apple juice		0.1	beverage, adjusted for water weight	1		0.0225758	1.24087	0.259005	0	0	0	0	1.37022	1.2436	2.5922	0.128047		0.010225	0.00213424	0	0	0	0	0.0112908	0.0102474	0.0213601	0.00105513	0	0	86	20	0.4	0.3	95	0.1	0	0	0	0
Tisane / infusion de fleurs d'oranger	Tè di fiori d’arancio	1	Mint, at farm/US U					1	3.17678	Fresh vegetables		0.1	beverage, adjusted for water weight	1		0.0370289	1.23703	3.48101	16.6667	0	0	0	1.33144	1.27309	0.855158	1.5515		0.0167191	0.0470478	0.225259	0	0	0	0.0179951	0.0172065	0.0115579	0.0209693	0	0	0	0	0	0	99.9	0	0	0	0	0
Tisane / infusion diurétique	Tè diuretico	1	Mint, at farm/US U					1	3.17678	Fresh vegetables		0.1	beverage, adjusted for water weight	1		0.0370289	1.23341	0	0	0	0	0	1.55119	1.05342	0.614645	1.74296		0.0166702	0	0	0	0	0	0.0209652	0.0142375	0.00830726	0.023557	0	0	0	0	0	0	99.9	0	0	0	0	0
Chou de Bruxelles	Cavolo di Bruxelles	1	Iceberg lettuce {GLO}| production | Alloc Rec, U					1	3.17678	Fresh vegetables		1	n/a	1		0.509298	1.21909	0.0288964	0	0	2.027	2.3932	1.33597	0.985491	1.42918	1.04609		0.226622	0.00537167	0	0	0.376808	0.444882	0.248349	0.183197	0.265676	0.194461	0	0	174	42	3.8	0	87.5	4.1	0.1	0.2	0.11	0
Potage, de carottes	Minestra di carote	1	potato, at farm/GLO U					1	2.22255	Potatoes		0.5	soup, thus assumed a water dilution	1		0.276942	1.21796	6.96203	0	8.97959	1.40449	0	0.442089	2.09236	0.617317	1.71259		0.123116	0.703747	0	0.90769	0.141971	0	0.044688	0.211504	0.0624007	0.173115	0	0	261	62.8	1	0	89.1	1.4	1.9	0	0	0
Sauce n.s. (salée)	Salsa n.s. (salata)	1	Tomato paste production, at plant/GLO U					1	1.11111	Canned fruits	Assumed that inedible parts and processing losses were accounted for in LCI, thereby only considered avoidable wastes at retail and consumer	1	n/a	1		1.09294	1.20917	0.531646	0	0.0510204	0.86855	1.70159	0.866181	1.4897	1.43683	1.02169		0.482365	0.212085	0	0.0203531	0.346484	0.6788	0.345538	0.594275	0.573183	0.407575	0	0	614	148	4.3	0	75.4	0.2	6	0.5	0.16	0.11
Flauder	Flauder	1	Sugar, from sugarcane, at sugar refinery/GLO U					1	1.03093	Sugar	Assumed that inedible parts and processing losses were accounted for in LCI, thereby only considered avoidable wastes at retail and consumer	0.1	beverage, adjusted for water weight	1		0.113791	1.20685	0	0	0	0	0.970874	1.99069	0.474289	1.44308	1.01232		0.0501254	0	0	0	0	0.0403242	0.0826812	0.019699	0.0599367	0.0420457	0	0	34	8	0	0	98	0	0	0	0	0
Pâtes, coquilles	Pasta, conchiglie	1	Pasta, dried, from durum wheat, at plant/GLO U					1	2	Pasta	Assumed that inedible parts and processing losses were accounted for in LCI, thereby only considered avoidable wastes at retail and consumer	0.4	1:2.5 ratio for dry to cooked pasta	1		1.23771	1.20244	0	0	0	0	0.291262	1.54561	0.964803	1.52505	0.936766		0.543221	0	0	0	0	0.131582	0.698253	0.435865	0.688967	0.423199	0	0	580	137	5	0	65.6	1.3	0.1	0.5	0.02	0
Pain saumuré	Pane di sils	1	Bread, from wheat flour, at plant/GLO U					1	1.96078	Bread and pastries	Assumed that inedible parts and processing losses were accounted for in LCI, thereby only considered avoidable wastes at retail and consumer	1	n/a	1		3.13589	1.19574	0.96519	0	0	0.365169	0.784187	1.25553	1.18034	1.64512	0.825668		1.36864	1.10476	0	0	0.417972	0.89758	1.43707	1.35102	1.88301	0.94506	0	0	1170	277	8.8	0	33	2.4	0.8	1.9	0.14	0.16
Salade, chicorée	Insalata, cicoria	1	Iceberg lettuce {GLO}| production | Alloc Rec, U					1	3.17678	Fresh vegetables		1	n/a	1		0.509298	1.17987	0.734771	2.26667	0.695583	4.67959	0.792678	1.22415	1.17694	0.823624	1.47324		0.219331	0.136589	0.421359	0.129305	0.869908	0.147354	0.227562	0.218786	0.153107	0.273867	0	0	68	16	1.8	0	94.2	1.2	0	0.1	0.12	0
Potage, crème d'asperges	Minestra, crema d’asparagi	1	Asparagus, at farm/GLO U					1	3.17678	Fresh vegetables		0.5	soup, thus assumed a water dilution	1		0.980438	1.1791	1.39241	0	5.35714	0	2.60922	1.52404	0.698952	1.36558	1.02553		0.421952	0.498286	0	1.91711	0	0.933736	0.545394	0.250127	0.488686	0.366995	0	0	210	50.5	1.5	0	91.5	0.5	1.5	0	0	0
Poulet, aileron	Pollo, ala	1	Chicken, fresh meat, at slaughterhouse/GLO U					1	1.11111	Poultry	Assumed that inedible parts and processing losses were accounted for in LCI, thereby only considered avoidable wastes at retail and consumer	1	n/a	1.33	Ailes de poulet, 20 CHF/kg vs. 15 CHF/kg for average	11.1705	1.17083	0	0	4.875	1.1236	2.9818	1.13935	1.01498	1.45781	0.934502		4.77373	0	0	19.8765	4.58115	12.1574	4.64538	4.13829	5.94381	3.81017	0	0	1080	258	25.2	0	55.2	0.7	3.5	0	0	0
Crevette (petite)	Gamberetti (piccoli)	n/a	n/a					0	1	n/a		1	n/a	1		0	1.16293	2.29846	0	0	1.67416	2.24669	1.06536	1.14568	1.1339	1.18684		0	0	0	0	0	0	0	0	0	0	0	0.489885	236	56	11.4	0	85.5	0	0.1	0.2	0.09	0
Riz sec	Riso secco	1	Rice, at farm/GLO U					1	2.09327	Rice		0.333333	1:3 ratio for dry to cooked rice	1		0.778841	1.15738	0.708861	0	1.79592	3.56742	0.145631	1.1118	1.30544	1.35719	0.992831		0.329015	0.201513	0	0.510538	1.01413	0.0413995	0.316059	0.371106	0.385817	0.282239	0	0	504	119	2.4	0	68.7	0.5	0.1	0.1	0.01	0
Sauce aux champignons	Salsa ai funghi	1	Tomato paste production, at plant/GLO U					1	1.11111	Canned fruits	Assumed that inedible parts and processing losses were accounted for in LCI, thereby only considered avoidable wastes at retail and consumer	1	n/a	1		1.09294	1.15258	0.949367	0	0	0.869663	0.970874	1.10711	1.21517	1.18166	1.12864		0.459789	0.378723	0	0	0.346927	0.387303	0.441652	0.484757	0.471389	0.450237	0	0	344	82	3.6	0	72.8	0.7	1.6	0.1	0.17	0.17
Melon n.s.	Melone n.s.	1	Tomato, fresh grade, at farm/GLO U					1	2.26645	Other fresh table fruits		1	n/a	1		1.07683	1.1481	0.753165	0	0	2.64045	0	1.20183	1.2143	1.07841	1.20549		0.451255	0.296027	0	0	1.03781	0	0.472372	0.477275	0.423862	0.473813	0	0	159	38	0.7	0	90	0.9	0	0	0.02	0
Margarine	Margarina	1	Margarine, 70% fat, at plant/DE U					1	1.33333	Vegetal oils and fats	Assumed that inedible parts and processing losses were accounted for in LCI, thereby only considered avoidable wastes at retail and consumer	1	n/a	1		3.17337	1.14136	0.946535	1.62	0	0.737781	0.962864	1.43892	0.87241	1.49521	0.849962		1.32201	1.09635	1.87641	0	0.854556	1.11527	1.66667	1.01049	1.73188	0.984493	0	0	1540	374	0.5	0	56.1	0	11.5	11	0.025	1.5
Sauce au curry	Salsa al curry	1	Tomato paste production, at plant/GLO U					1	1.11111	Canned fruits	Assumed that inedible parts and processing losses were accounted for in LCI, thereby only considered avoidable wastes at retail and consumer	1	n/a	1		1.09294	1.1344	0.436709	0	3.70612	2.02809	1.8835	0.886365	1.29684	1.15133	1.12045		0.452536	0.174213	0	1.47845	0.809049	0.751367	0.35359	0.517339	0.459292	0.446972	0	0	464	111	4	0	79.5	0.5	3	0	0	0
Potage, clair	Minestra chiara	1	Beef meat, fresh, from dairy cattle, at slaughterhouse, PEF compliant (*70% market) + Beef meat, fresh, from beef cattle, at slaughterhouse, PEF compliant (*30% market) = 19.96*0.7+34.26*0.3 = 24.25					1	1.07527	Beef, horse, veal	Assumed that inedible parts and processing losses were accounted for in LCI, thereby only considered avoidable wastes at retail and consumer	0.1	bouillion, thus assumed a water dilution	0.125	Assumed 2 CHF/kg vs. 16 CHF/kg for average	0.325941	1.11869	0	0	0	0	1.06796	0.284385	1.92948	1.18172	1.06679		0.133089	0	0	0	0	0.127054	0.0338328	0.229547	0.140587	0.126914	0	0	21	5	0.3	0	98.1	0	0.1	0.1	0.01	0.4
Doucette	Insalata, formentino	1	Iceberg lettuce {GLO}| production | Alloc Rec, U					1	3.17678	Fresh vegetables		1	n/a	1		0.509298	1.11524	0.496072	1.33333	3.26531	1.15871	0.86165	1.04915	1.20512	1.03283	1.1831		0.207316	0.0922167	0.247858	0.607	0.215397	0.160176	0.195031	0.224025	0.191996	0.219932	0	0	96	23	2	0	92.8	1.7	0.1	0.2	0.09	0
Thé blanc	Tè bianco	1	Tea, dried, at farm/GLO U					1	1.14943	Cocoa, coffee, tea	Assumed that inedible parts and processing losses were accounted for in LCI, thereby only considered avoidable wastes at retail and consumer	0.1	beverage, adjusted for water weight	1		0.531275	1.11272	0	0	0	0	0	0.542916	1.77733	0.534474	1.58891		0.215773	0	0	0	0	0	0.10528	0.344652	0.103643	0.308114	0	0	0	0	0	0	99.9	0	0	0	0	0
Pastèque	Anguria	1	Tomato, fresh grade, at farm/GLO U					1	2.26645	Other fresh table fruits		1	n/a	1		1.07683	1.11243	0.056962	0	0	0.0505618	1.31068	1.05626	1.14628	1.54303	0.757835		0.437235	0.0223886	0	0	0.019873	0.515156	0.415156	0.450539	0.606478	0.297863	0	0	1310	309	2	0	19.5	8	0	0	0	0
Chou rouge	Cavolo rosso	1	Iceberg lettuce {GLO}| production | Alloc Rec, U					1	3.17678	Fresh vegetables		1	n/a	1		0.509298	1.11124	0.304646	0	0	1.42353	0.514324	1.23977	1.04853	1.27714	0.974628		0.206573	0.0566318	0	0	0.264626	0.0956097	0.230466	0.194915	0.237412	0.181177	0	0	127	30	1.4	0	90.6	3	0	0.2	0.03	0
Chocolat noir	Cioccolato nero	1	Dark chocolate, at plant/RER U					1	1.14943	Cocoa, coffee, tea	Assumed that inedible parts and processing losses were accounted for in LCI, thereby only considered avoidable wastes at retail and consumer	1	n/a	1		17.7717	1.10916	1.40559	5.64	1.14286	0.540562	0.983932	0.830757	1.39084	0.944367	1.24486		7.19474	9.11762	36.5849	7.41335	3.50645	6.38245	5.38886	9.02196	6.1258	8.07502	0	0	2230	535	5.2	0	0.7	7	19.7	1.1	0.15	0
Pâtes, nouillettes	Pasta, tagliatelle sottili	1	Pasta, dried, from durum wheat, at plant/GLO U					1	2	Pasta	Assumed that inedible parts and processing losses were accounted for in LCI, thereby only considered avoidable wastes at retail and consumer	0.4	1:2.5 ratio for dry to cooked pasta	1		1.23771	1.10772	0.97063	0	0	0.280899	1.56688	1.25765	0.915732	1.61175	0.692654		0.50043	0.438497	0	0	0.1269	0.707862	0.568164	0.413696	0.728132	0.312917	0	0	580	137	5	0	65.6	1.3	0.1	0.5	0.02	0
Ketchup	Ketchup	1	Tomato paste production, at plant/GLO U					1	1.11111	Canned fruits	Assumed that inedible parts and processing losses were accounted for in LCI, thereby only considered avoidable wastes at retail and consumer	1	n/a	1		1.09294	1.09357	1.01165	8.09333	1.15714	0.75203	0.704477	1.11924	1.1088	1.51445	0.746969		0.436248	0.403567	3.22861	0.461609	0.300001	0.281031	0.44649	0.442323	0.604148	0.297982	0	0	498	117	2	0	66.7	0.9	0.1	0.2	0.06	0
Flocons d'avoine	Fiocchi d’avena	1	Oat, at farm/GLO U					1	2.09327	Rice		0.5	assumed 1:2 ratio for dry to wet	1		0.409241	1.09193	2.73139	0	1.19429	0.641208	0.718844	1.06515	1.15616	1.04207	1.13299		0.163105	0.407996	0	0.178394	0.0957791	0.107376	0.159105	0.172698	0.155657	0.169238	80.3057	0	1570	372	13.5	0	8.7	10.5	1	3	0.13	0
Riz poli	Riso raffinato	1	Rice, at farm/GLO U					1	2.09327	Rice		0.333333	1:3 ratio for dry to cooked rice	1		0.778841	1.07766	1.11392	0	0	0	2.8301	1.48759	0.501619	1.08164	1.07438		0.306354	0.316663	0	0	0	0.804531	0.422888	0.142599	0.307484	0.305422	0	0	489	115	2.2	0	69.7	0.5	0.1	0.1	0.01	0
Crêpe (à la farine), sans farce	Crêpe (alla farina), senza ripieno	0.4	Wheat flour, at industrial mill/GLO U	0.3	Sugar, from sugarcane, at sugar refinery/GLO U	0.3	Butter, salted, at dairy/RER U	1	1.96078	Bread and pastries	Assumed that inedible parts and processing losses were accounted for in LCI, thereby only considered avoidable wastes at retail and consumer	1	n/a	1		3.26359	1.06369	0.805696	0	0	0.564607	3.39541	1.30637	0.58955	0.685478	1.37514		1.26708	0.959755	0	0	0.672566	4.04466	1.55617	0.702279	0.81655	1.63809	0	0	696	166	7.5	0	65.4	0.9	2.3	0.8	0.17	1.7
Sprite	Sprite	1	Sugar, from sugarcane, at sugar refinery/GLO U					1	1.03093	Sugar	Assumed that inedible parts and processing losses were accounted for in LCI, thereby only considered avoidable wastes at retail and consumer	0.1	beverage, adjusted for water weight	1		0.113791	1.05479	0	0	0	1.68539	0	1.1789	1.04343	1.03153	1.07394		0.0438096	0	0	0	0.0700009	0	0.0489645	0.0433379	0.0428436	0.0446051	0	0	172	40.4	0	0	90	0	0	0	0	0
Pain toast complet	Pane per toast, integrale	1	Bread, from wheat flour, at plant/GLO U					1	1.96078	Bread and pastries	Assumed that inedible parts and processing losses were accounted for in LCI, thereby only considered avoidable wastes at retail and consumer	1	n/a	1		3.13589	1.04937	1.50792	2.13333	0.352433	0.808416	0.627951	1.31788	0.833451	1.442	0.726035		1.20111	1.72597	2.44181	0.403394	0.925313	0.718753	1.50844	0.953968	1.65051	0.83102	43.56	0	1050	249	10	0	37.7	8.67	0.5	0	0	0
Sauce charbonnière	Salsa carbonara	1	Tomato paste production, at plant/GLO U					1	1.11111	Canned fruits	Assumed that inedible parts and processing losses were accounted for in LCI, thereby only considered avoidable wastes at retail and consumer	1	n/a	1		1.09294	1.04437	0.911393	0	0	1.63708	0.656311	1.57698	0.570025	1.58503	0.599137		0.416623	0.363574	0	0	0.653066	0.261817	0.629092	0.227395	0.632305	0.239009	0	0	689	166	7	0	74.5	0.5	5	0	0	0
Porc, côtelette	Maiale, costoletta	1	Pork, fresh meat, at slaughterhouse/GLO U					1	1.17647	Pork	Assumed that inedible parts and processing losses were accounted for in LCI, thereby only considered avoidable wastes at retail and consumer	1	n/a	1.13	Assumed côtelettes maigres 18 CHF/kg vs. 16 CHF/kg for average	14.3024	1.04273	0	0	0	0.826124	0.503398	1.42487	0.729219	1.59006	0.592		5.44343	0	0	0	4.31267	2.62792	7.43835	3.80679	8.3007	3.09046	0	0	1150	276	32.9	0	48.2	0	6	1.5	0.21	0.86
Saucisse n.s.	Salsiccia n.s.	1	Pork, fresh meat, at slaughterhouse/GLO U					1	1.17647	Pork	Assumed that inedible parts and processing losses were accounted for in LCI, thereby only considered avoidable wastes at retail and consumer	1	n/a	0.63	Assumed 10 CHF/kg vs. 16 CHF/kg for average	7.97389	1.03923	0	3.73333	0	0	0.208738	1.15335	1.01446	1.51808	0.644902		3.02466	0	10.8658	0	0	0.607526	3.3568	2.95256	4.41834	1.87697	0	0	2210	534	27.5	0	19	0	18.1	4.3	0.24	2.8
Potage, de viande	Minestra di carne	1	Beef meat, fresh, from dairy cattle, at slaughterhouse, PEF compliant (*70% market) + Beef meat, fresh, from beef cattle, at slaughterhouse, PEF compliant (*30% market) = 19.96*0.7+34.26*0.3 = 24.25					1	1.07527	Beef, horse, veal	Assumed that inedible parts and processing losses were accounted for in LCI, thereby only considered avoidable wastes at retail and consumer	0.5	soup, thus assumed a water dilution	0.83	Assumed ragoût de bœuf, 20 CHF/kg vs. 24 CHF/kg for average	10.8212	1.03307	0	0	0	0	0	0.791107	1.37294	0.758952	1.2588		4.08036	0	0	0	0	0	3.12467	5.42277	2.99767	4.97196	0	0	281	67	4.8	0	85.3	0.4	1	0.2	0.06	0.2
Champagne	Champagne	1	Wine, vinegar, or spirit					1	1.45159	Apple juice		1	n/a	1		2.90319	1.02982	0	16.6667	3.06122	0.842697	0	0.732937	1.42238	0.674254	1.32262		1.09126	0	17.6611	3.24387	0.892975	0	0.776667	1.50725	0.714483	1.40154	0	0	293	70	0.2	9.1	89	0	0	0	0	0
Riz complet	Riso integrale	1	Rice, at farm/GLO U					1	2.09327	Rice		0.333333	1:3 ratio for dry to cooked rice	1		0.778841	1.02957	5.07595	0	3.4898	0	3.80097	0.620722	1.13931	1.20735	0.883176		0.292684	1.44297	0	0.992068	0	1.08053	0.176457	0.32388	0.343221	0.251067	34.323	0	573	135	2.8	0	64.9	1.1	0.2	0.3	0.02	0
Apéritif, avec alcool n.s.	Aperitivo alcolico n.s.	1	Wine, vinegar, or spirit					1	1.45159	Apple juice		1	n/a	1		2.90319	1.01798	0	0	0	3.83895	0	1.29481	0.855384	0.160342	1.72425		1.07872	0	0	0	4.068	0	1.37207	0.906419	0.169909	1.82713	0	0	228	55	0.1	5	89.5	0	0	0	0.02	0.05
Fruit n.s.	Frutta n.s.	1	Apple, at farm/GLO U					1	1.45159	Apple juice		1	n/a	1		0.225758	1.01596	0.0189873	0	0	1.16292	0	1.24059	0.903565	0.323966	1.58583		0.0837171	0.00156459	0	0	0.0958266	0	0.102227	0.0744552	0.0266953	0.130675	0	0	240	57	0.7	0	84.3	2	0	0.1	0.04	0
Café au lait, caféine n.s.	Caffellatte, caffeina n.s.	0.5	Coffee, regular, roast and ground, at plant/GLO U	0.5	Liquid milk, whole milk, pasteurised, at dairy/RER U			1	1.14943	Cocoa, coffee, tea	Assumed that inedible parts and processing losses were accounted for in LCI, thereby only considered avoidable wastes at retail and consumer	0.1	beverage, adjusted for water weight	1		0.31624	1.01315	0	0	0	2.80899	1.21359	0.863495	1.13704	1.13709	0.911092		0.116946	0	0	0	0.324234	0.140082	0.0996711	0.131246	0.131252	0.105165	0	0	82	20	1	0	96.1	0.1	0.7	0.1	0.04	0.03
Gâteau aux fruits	Torta di frutta	0.4	Wheat flour, at industrial mill/GLO U	0.3	Sugar, from sugarcane, at sugar refinery/GLO U	0.3	Butter, salted, at dairy/RER U	1	1.96078	Bread and pastries	Assumed that inedible parts and processing losses were accounted for in LCI, thereby only considered avoidable wastes at retail and consumer	1	n/a	1		3.26359	1.00913	0.588608	0	0	0.769663	0.665049	0.947374	1.10414	1.25199	0.809134		1.20209	0.701156	0	0	0.916831	0.792214	1.12852	1.31527	1.49138	0.96385	0	0	804	192	3.5	0	64.5	0	0	0	0	0
Côtelette n.s.	Costoletta n.s.	1	Pork, fresh meat, at slaughterhouse/GLO U					1	1.18	Pork	Assumed that inedible parts and processing losses were accounted for in LCI, thereby only considered avoidable wastes at retail and consumer	1	n/a	1.38	Côte de bœuf, 33 CHF/kg vs. 24 CHF/kg for average	47.229	1.00689	0	0	0	0.458427	0.503398	1.5544	0.53003	1.60869	0.511312		17.3574	0	0	0	7.90263	8.67787	26.7956	9.13696	27.7314	8.81429	0	0	740	177	21.3	0	66.6	0	3.9	1	0.16	0.9
Pain aux noix	Pane alle noci	1	Bread, from wheat flour, at plant/GLO U					1	1.96078	Bread and pastries	Assumed that inedible parts and processing losses were accounted for in LCI, thereby only considered avoidable wastes at retail and consumer	1	n/a	1		3.13589	1.0047	0.367405	0	0	0.27177	0.564114	1.5611	0.512773	0.842361	1.13838		1.14998	0.420532	0	0	0.311068	0.645685	1.78684	0.58692	0.964167	1.303	0	0	1410	338	8.9	0	36.1	5.5	3.9	10	0.12	0.22
Côte de porc salée et fumée (CH)	Rippli (CH)	1	Pork, fresh meat, at slaughterhouse/GLO U					1	1.17647	Pork	Assumed that inedible parts and processing losses were accounted for in LCI, thereby only considered avoidable wastes at retail and consumer	1	n/a	2	Assumed 20 CHF/kg vs. 16 CHF/kg for average	25.314	0.99782	0	0	0	3.27528	1.48544	1.09201	0.856724	1.08442	0.926505		9.21945	0	0	0	30.2623	13.7248	10.0897	7.91578	10.0196	8.56053	0	0	808	193	27.1	0	59.4	0	3.2	1	0.17	0.75
Céréales de petit déjeuner	Fiocchi per la prima colazione	1	Maize flour, dry milling process, at plant/GLO U					1	1.96078	Bread and pastries	Assumed that inedible parts and processing losses were accounted for in LCI, thereby only considered avoidable wastes at retail and consumer	1	n/a	1		2.68036	0.995221	2.4038	0	0.714286	1.21798	0.0776699	1.13482	0.954801	0.749902	1.19724		0.973656	2.35171	0	0.698808	1.19159	0.0759869	1.11023	0.934112	0.733653	1.1713	45.91	0	1630	385	8.8	0	7.1	6.3	1.6	0	0.66	1
Boeuf, filet	Manzo, filetto	1	Beef meat, fresh, from dairy cattle, at slaughterhouse, PEF compliant (*50% market) + Beef meat, fresh, from beef cattle, at slaughterhouse, PEF compliant (*50% market) = 19.96*0.5+34.26*0.5 = 27.11					1	1.07527	Beef, horse, veal	Assumed that inedible parts and processing losses were accounted for in LCI, thereby only considered avoidable wastes at retail and consumer	1	n/a	2.5	Filet de bœuf, 60 CHF/kg vs. 24 CHF/kg as average https://www.famille-meister.ch, boeuf 15-18 mois	72.8763	0.985317	0	0	1.67347	1.14607	0.407767	0.508273	1.50533	1.7382	0.365317		26.2093	0	0	44.5141	30.4852	10.8465	13.52	40.0415	46.2358	9.71738	0	0	596	141	29.2	0	66.8	0	1.2	0.1	0.15	2
Chicken nuggets	Chicken Nuggets	1	Chicken, fresh meat, at slaughterhouse/GLO U					1	1.11111	Poultry	Assumed that inedible parts and processing losses were accounted for in LCI, thereby only considered avoidable wastes at retail and consumer	1	n/a	1		8.39885	0.976466	0	0	0	0	0.859223	0.644907	1.30866	1.11665	0.861026		2.99344	0	0	0	0	2.63402	1.97701	4.01181	3.42318	2.63954	0	0	1020	243	15.3	0	54.1	1.4	1.4	0	0	0
Rivella vert (CH)	Rivella verde (CH)	1	Sugar, from sugarcane, at sugar refinery/GLO U					1	1.03093	Sugar	Assumed that inedible parts and processing losses were accounted for in LCI, thereby only considered avoidable wastes at retail and consumer	0.1	beverage, adjusted for water weight	1		0.113791	0.958243	0	0	0	3.53933	0.970874	0.589452	1.31303	1.15446	0.796655		0.0397995	0	0	0	0.147002	0.0403242	0.0244822	0.0545353	0.0479493	0.0330882	0	0	75	17	0	0	96	0	0	0	0	0
Tofu	Tofu	1	Soybean, at farm/GLO U					1	2.26351	Legumes		1	n/a	1		6.08211	0.947229	4.7814	22.4737	2.86867	0.601124	0.927184	1.08558	0.815708	0.687222	1.16135		2.10282	10.6146	49.8909	6.36837	1.33448	2.05832	2.40995	1.81085	1.52561	2.57816	0	0	337	81	8.1	0	84.6	1.2	0.1	2.7	0.05	0
Riz thaïlandais	Riso tailandese	1	Rice, at farm/GLO U					1	2.09327	Rice		0.333333	1:3 ratio for dry to cooked rice	1		0.778841	0.939908	1.08228	0	1.22449	0	2.74272	0.969914	0.725524	0.652177	1.17685		0.267194	0.307667	0	0.348094	0	0.779691	0.275724	0.20625	0.185399	0.334552	0	0	489	115	2.2	0	69.7	0.5	0.1	0.1	0.01	0
Gâteau au chocolat (rond)	Torta al cioccolato (rotonda)	0.4	Wheat flour, at industrial mill/GLO U	0.3	Sugar, from sugarcane, at sugar refinery/GLO U	0.3	Butter, salted, at dairy/RER U	1	1.96078	Bread and pastries	Assumed that inedible parts and processing losses were accounted for in LCI, thereby only considered avoidable wastes at retail and consumer	1	n/a	1		3.26359	0.936297	1.58062	0	0	0	0.38835	0.781079	1.14252	0.825047	1.02791		1.11533	1.88285	0	0	0	0.462606	0.93043	1.36098	0.982805	1.22446	0	0	1590	379	6.2	0	27.3	1.8	10.3	1.2	0.12	1.1
Consommé, Célestine	Minestra celestina	1	Beef meat, fresh, from dairy cattle, at slaughterhouse, PEF compliant (*70% market) + Beef meat, fresh, from beef cattle, at slaughterhouse, PEF compliant (*30% market) = 19.96*0.7+34.26*0.3 = 24.25					1	1.07527	Beef, horse, veal	Assumed that inedible parts and processing losses were accounted for in LCI, thereby only considered avoidable wastes at retail and consumer	0.1	bouillion, thus assumed a water dilution	0.125	Assumed 2 CHF/kg vs. 16 CHF/kg for average	0.325941	0.934347	0	0	0	2.7809	1.06796	0.938469	0.916625	0.818279	1.02993		0.111158	0	0	0	0.330839	0.127054	0.111648	0.109049	0.0973494	0.122529	0	0	97.1	23	1	0	94.6	0.3	0.2	0	0	0
Petit pain, saumuré	Panino di Sils	1	Bread, from wheat flour, at plant/GLO U					1	1.96078	Bread and pastries	Assumed that inedible parts and processing losses were accounted for in LCI, thereby only considered avoidable wastes at retail and consumer	1	n/a	1		3.13589	0.932018	0.45	0	0	3.23216	0	0.691075	1.26051	1.00622	0.870913		1.06679	0.51507	0	0	3.69953	0	0.791005	1.44278	1.15172	0.996847	0	0	1170	277	8.8	0	33	2.4	0.8	1.9	0.14	0.16
Ginger Ale	Ginger Ale	1	Sugar, from sugarcane, at sugar refinery/GLO U					1	1.03093	Sugar	Assumed that inedible parts and processing losses were accounted for in LCI, thereby only considered avoidable wastes at retail and consumer	0.1	beverage, adjusted for water weight	1		0.113791	0.929278	0	0	0	7.30337	8.73786	0	1.02346	0.0534474	1.65053		0.0385965	0	0	0	0.303337	0.362917	0	0.0425085	0.00221988	0.0685529	0	0	197	46	0.5	0	89	0	0	0	0	0
Cidre fermenté (CH)	Sidro (CH)	1	Wine, vinegar, or spirit					1	1.45159	Apple juice		1	n/a	1		2.90319	0.924451	0	0	0	0	0	1.38573	0.574139	1.30946	0.607394		0.979607	0	0	0	0	0	1.46841	0.608394	1.38759	0.643634	0	0	116	28	0.5	0	93.5	0.5	0.5	0	0	0
Noodle Soup (asiatique)	Noodle soup (asiatica)	1	Pasta, dried, from durum wheat, at plant/GLO U					1	2	Pasta	Assumed that inedible parts and processing losses were accounted for in LCI, thereby only considered avoidable wastes at retail and consumer	0.1	bouillion, thus assumed a water dilution	1		0.309429	0.923485	0	0	0	7.95506	0	0.296665	1.62369	0.672769	1.12995		0.1043	0	0	0	0.898455	0	0.0335058	0.183382	0.0759834	0.127618	0	0	876	209	3	0	60	0.4	3.5	0.9	0	0
Miel n.s.	Miele n.s.	1	Sugar, from sugarcane, at sugar refinery/GLO U					1	1.03093	Sugar	Assumed that inedible parts and processing losses were accounted for in LCI, thereby only considered avoidable wastes at retail and consumer	1	n/a	1		1.13791	0.913886	1.25938	0	0.142857	0.440449	1.1681	0.661266	1.13166	1.12168	0.742767		0.379573	0.523069	0	0.0593341	0.182936	0.485156	0.27465	0.470022	0.465877	0.3085	0	0	1300	306	0.4	0	20	0	0	0	0.05	0
Saucisse de Lyon	Salsiccia di Lione	1	Pork, fresh meat, at slaughterhouse/GLO U					1	1.17647	Pork	Assumed that inedible parts and processing losses were accounted for in LCI, thereby only considered avoidable wastes at retail and consumer	1	n/a	0.63	Assumed 10 CHF/kg vs. 16 CHF/kg for average	7.97389	0.908825	0	0	0	0.677903	0.485437	0.952977	0.909738	1.29087	0.594207		2.64511	0	0	0	1.97302	1.41285	2.77361	2.64777	3.75705	1.72942	0	0	1010	244	11.5	0	62.9	0	8.2	1.6	0.12	0.7
Pâtes, ravioli, épinards + ricotta	Pasta, ravioli, ricotta e spinaci	0.5	Pasta, dried, from durum wheat, at plant/GLO U	0.5	Soft cheese, Camembert-style, at dairy/RER U			1	2	Pasta	Assumed that inedible parts and processing losses were accounted for in LCI, thereby only considered avoidable wastes at retail and consumer	0.4	1:2.5 ratio for dry to cooked pasta	1		1.61335	0.90309	0.598101	0	3.53061	0.949438	0.533981	0.569028	1.2636	0.86558	0.933979		0.531804	0.352205	0	2.07908	0.559098	0.314446	0.335085	0.744101	0.509716	0.549994	0	0	907	216	8	0	55	2	3.5	0	0	0
Saucisse à rôtir saint-galloise (CH)	Bratwurst di San Gallo (CH)	1	Pork, fresh meat, at slaughterhouse/GLO U					1	1.17647	Pork	Assumed that inedible parts and processing losses were accounted for in LCI, thereby only considered avoidable wastes at retail and consumer	1	n/a	0.63	Assumed 10 CHF/kg vs. 16 CHF/kg for average	7.97389	0.8909	0	0	0	0.863764	0	1.08777	0.792436	1.30412	0.550616		2.59294	0	0	0	2.51396	0	3.16593	2.30636	3.79559	1.60255	0	0	2270	550	20.9	0.1	22.9	0	19	5.6	0.24	1.5
Mousse	Mousse	1	Cream, from soft cheese production, at dairy/RER U					1	1.17647	Butter, buttermilk, skimmed milk	Assumed that inedible parts and processing losses were accounted for in LCI, thereby only considered avoidable wastes at retail and consumer	1	n/a	1		5.57827	0.888792	1.20253	0	0	0	0	0.723061	1.14022	0.477926	1.22714		1.80964	2.44843	0	0	0	0	1.4722	2.32157	0.97309	2.49854	0	0	1170	281	5	0	48.5	2.5	12	0	0	0
Quinoa	Quinoa	1	Rice, at farm/GLO U					1	2.09327	Rice		0.333333	1:3 ratio for dry to cooked rice	1		0.778841	0.888256	1.8212	8.95556	2.13878	2.0823	0	0.635554	1.22361	0.513406	1.19695		0.252511	0.517726	2.54586	0.608004	0.591951	0	0.180673	0.347843	0.14595	0.340264	32.7642	0	1510	357	13.5	0	15	4	0.4	0	0	0
Porc, rôti	Maiale, arrosto	1	Pork, fresh meat, at slaughterhouse/GLO U					1	1.17647	Pork	Assumed that inedible parts and processing losses were accounted for in LCI, thereby only considered avoidable wastes at retail and consumer	1	n/a	1.19	Rôti de porc, 19 CHF/kg vs. 16 CHF/kg for average	15.0618	0.887823	0	0	3.5102	0.449438	1.34951	0.926836	0.802671	1.31614	0.535101		4.88086	0	0	19.2975	2.47081	7.41903	5.09533	4.41273	7.23556	2.94175	0	0	1220	292	39.7	0	40.2	0	3.1	1.1	0.43	1.2
Potage, de poireaux	Minestra di porri	1	potato, at farm/GLO U					1	2.22255	Potatoes		0.5	soup, thus assumed a water dilution	1		0.276942	0.88378	0	0	0	0	0	1.24483	0.626061	0.558525	1.15163		0.0893357	0	0	0	0	0	0.125832	0.0632845	0.0564577	0.116411	0	0	221	53.2	1	0	91.4	0.6	1.5	0	0	0
Potage, de pommes de terre	Minestra di patate	1	potato, at farm/GLO U					1	2.22255	Potatoes		0.5	soup, thus assumed a water dilution	1		0.276942	0.882814	0	0	0	0	0	0.753619	1.09835	1.08765	0.714129		0.0892381	0	0	0	0	0	0.0761786	0.111025	0.109944	0.0721867	0	0	175	42	1.4	0	91	0.5	0.5	0.2	0.03	0
Cacahuète	Arachidi	1	Peanut, at farm/GLO U					1	3.03863	Nuts, seeds, oleiferous fruits		1	n/a	1		5.54809	0.878697	0.981013	9.42222	0.306122	0.870787	0.497573	0.958273	0.84106	1.01585	0.765749		1.77941	1.9866	19.0805	0.619914	1.76339	1.00761	1.94055	1.70319	2.05716	1.55068	0	0	2580	624	26	0	5	8	8	0	0	0
Potage, de brocoli	Minestra di broccoli	1	potato, at farm/GLO U					1	2.22255	Potatoes		0.5	soup, thus assumed a water dilution	1		0.276942	0.87678	1.74051	0	0	0	0.800971	0.660548	1.09336	1.16248	0.641505		0.0886281	0.175937	0	0	0	0.0809651	0.0667706	0.110521	0.117508	0.0648457	0	0	195	46.8	1.5	0	91.6	0.9	1	0	0	0
Légumes mélangées, petits pois et carottes	Ortaggi misti, piselli e carote	1	Iceberg lettuce {GLO}| production | Alloc Rec, U					1	3.17678	Fresh vegetables		1	n/a	1		0.509298	0.876004	1.32911	0	0	0	2.03883	0.928714	0.705517	1.11916	0.675763		0.162844	0.247074	0	0	0	0.379007	0.172642	0.131151	0.208045	0.12562	0	0	394	94	5.1	0	74.5	5.3	0.1	0.4	0.08	0
Bourru avec alcool (CH)	Mosto d’uva alcolico (CH)	1	Wine, vinegar, or spirit					1	1.45159	Apple juice		1	n/a	1		2.90319	0.873763	0.949367	0	0	0	0.485437	1.19959	0.599101	0.347408	1.30722		0.925895	1.00601	0	0	0	0.5144	1.27116	0.634846	0.368135	1.38521	0	0	286	68	0.5	0	83.5	0.5	0.5	0	0	0
Muffin	Muffin	0.4	Wheat flour, at industrial mill/GLO U	0.3	Sugar, from sugarcane, at sugar refinery/GLO U	0.3	Butter, salted, at dairy/RER U	1	1.96078	Bread and pastries	Assumed that inedible parts and processing losses were accounted for in LCI, thereby only considered avoidable wastes at retail and consumer	1	n/a	1		3.26359	0.87316	0.0886076	11.3333	0	0	0.0242718	0.64788	1.17798	1.00214	0.766945		1.04012	0.10555	13.5004	0	0	0.0289129	0.771762	1.40323	1.19376	0.913594	4.656	0	1940	465	7.5	0	16.2	3.8	5	0	0	0
Gâteau de la Forêt-Noire	Torta foresta nera	0.4	Wheat flour, at industrial mill/GLO U	0.3	Sugar, from sugarcane, at sugar refinery/GLO U	0.3	Butter, salted, at dairy/RER U	1	1.96078	Bread and pastries	Assumed that inedible parts and processing losses were accounted for in LCI, thereby only considered avoidable wastes at retail and consumer	1	n/a	1		3.26359	0.873099	0	0	0	1.7809	2.09466	0.926965	0.695457	0.955371	0.805348		1.04005	0	0	0	2.12143	2.49518	1.10421	0.828436	1.13805	0.95934	0	0	1380	329	4	0	39.5	1.5	10	0	0	0
Côte de bette	Bietola	1	Iceberg lettuce {GLO}| production | Alloc Rec, U					1	3.17678	Fresh vegetables		1	n/a	1		0.509298	0.86295	0.452591	1.81613	3.20952	1.77809	4.41748	0.686715	0.667546	0.624583	1.05925		0.160417	0.084134	0.337607	0.596629	0.330536	0.821182	0.127656	0.124093	0.116106	0.196907	0	0	130	31	2.8	0	90	1.3	0	0	0.15	0
Baies n.s.	Bacche n.s.	1	Blueberry, at farm/GLO U					1	1.90643	Berries		1	n/a	1		0.946196	0.851699	0.202532	0	1.28571	0.417978	0.728155	0.636115	1.07256	0.783753	0.907652		0.294144	0.0699466	0	0.444036	0.144353	0.251477	0.219689	0.370422	0.270678	0.313468	0	0	177	42	0.8	0	88.7	2.8	0	0.3	0.03	0
Brochette de viande (sans saucisse)	Spiedino di carne (senza insaccati)	1	Beef meat, fresh, from dairy cattle, at slaughterhouse, PEF compliant (*70% market) + Beef meat, fresh, from beef cattle, at slaughterhouse, PEF compliant (*30% market) = 19.96*0.7+34.26*0.3 = 24.25					1	1.07527	Beef, horse, veal	Assumed that inedible parts and processing losses were accounted for in LCI, thereby only considered avoidable wastes at retail and consumer	1	n/a	1		26.0753	0.850784	0	0	0	0	0	0.554188	1.22466	1.10652	0.640185		8.09732	0	0	0	0	0	5.27447	11.6557	10.5313	6.09294	0	0	870	207	30.7	0	57.4	0	3.4	1	0.26	1.9
Jus de légumes	Succo di verdura	1	Tomato juice production, at plant/GLO U					1	1.55234	Other fresh fruit juices		1	n/a	1		0.0232662	0.844798	3.16456	0	0	0	0.485437	0.930714	0.798802	0.534474	1.10035		0.00717418	0.026874	0	0	0	0.00412242	0.00790379	0.00678357	0.00453885	0.00934439	0	0	138	33	0.7	0	90.6	0.9	0	0	0.06	0
Café de chicorée	Caffè di cicoria	1	Tea, dried, at farm/GLO U					1	1.14943	Cocoa, coffee, tea	Assumed that inedible parts and processing losses were accounted for in LCI, thereby only considered avoidable wastes at retail and consumer	0.1	beverage, adjusted for water weight	1		0.531275	0.841379	1.66139	0	1.53061	0	7.03884	0.412789	0.617823	0.589257	1.049		0.163156	0.322169	0	0.296809	0	1.36494	0.080046	0.119805	0.114266	0.203418	0	0	8	2	0.1	0	99.4	0.1	0	0	0	0
Porc, escalope	Maiale, scaloppina	1	Pork, fresh meat, at slaughterhouse/GLO U					1	1.17647	Pork	Assumed that inedible parts and processing losses were accounted for in LCI, thereby only considered avoidable wastes at retail and consumer	1	n/a	1.31	Emincé de porc, 21 CHF/kg vs. 16 CHF/kg for average	16.5806	0.841154	0	0	0	0.140449	0.703883	0.741107	0.951872	1.14222	0.593222		5.09061	0	0	0	0.849991	4.25986	4.48513	5.76067	6.91266	3.59014	0	0	796	190	15	0	63.5	0.5	4	0	0	0
Poulet, entier	Pollo intero	1	Chicken, fresh meat, at slaughterhouse/GLO U					1	1.11111	Poultry	Assumed that inedible parts and processing losses were accounted for in LCI, thereby only considered avoidable wastes at retail and consumer	1	n/a	1		8.39885	0.836964	0	0	0	0.550562	1.21905	0.981967	0.657659	1.47299	0.313191		2.56578	0	0	0	1.68779	3.73711	3.0103	2.01611	4.51558	0.960111	0	0	843	201	27.6	0	58.4	0	3.2	2	0.19	0.53
Salade, feuille de chêne	Insalata, foglia di quercia	1	Iceberg lettuce {GLO}| production | Alloc Rec, U					1	3.17678	Fresh vegetables		1	n/a	1		0.509298	0.836416	1.68513	0	0.489796	1.34831	0.417476	0.888559	0.829155	0.387395	1.20619		0.155485	0.313255	0	0.0910501	0.250643	0.0776062	0.165178	0.154135	0.0720143	0.224223	0	0	77	18	1.6	0	93.9	1.9	0	0.1	0.08	0
Riz à sushi	Riso per sushi	1	Rice, at farm/GLO U					1	2.09327	Rice		0.333333	1:3 ratio for dry to cooked rice	1		0.778841	0.833746	0.718131	0	3.47341	1.42735	0.466019	0.905619	0.802167	0.758514	0.895699		0.237015	0.204148	0	0.98741	0.405763	0.132479	0.257447	0.228038	0.215628	0.254626	0	0	504	119	2.4	0	68.7	0.5	0.1	0.1	0.01	0
Lait de coco	Latte di noce di cocco	1	Coconut, dehusked, at farm/GLO U					1	3.03863	Nuts, seeds, oleiferous fruits		0.6	calorie ratio from coconut to coconut milk, assuming water added	1		1.44836	0.833744	3.25195	22.2281	1.52297	0.379812	0.75	0.877669	0.799946	0.409495	1.18311		0.440761	1.71915	11.7509	0.805121	0.200789	0.396489	0.463982	0.422893	0.216481	0.625457	0	0	865	210	1.5	0	75	0	21	0	0	0
Crème acidulée	Panna acida	1	Cream, from hard cheese production, at dairy/RER U					1	1.17647	Butter, buttermilk, skimmed milk	Assumed that inedible parts and processing losses were accounted for in LCI, thereby only considered avoidable wastes at retail and consumer	1	n/a	1		7.61797	0.832053	1.83228	0	3.1482	0.92872	0.651682	0.841783	0.841208	0.636611	0.993		2.31357	5.09476	0	8.75376	2.58236	1.81204	2.34063	2.33903	1.77013	2.7611	0	0	720	174	3	0	77.3	0	10	0.8	0.17	0.5
Tarte aux pommes recouverte	Torta di mele	0.4	Wheat flour, at industrial mill/GLO U	0.3	Sugar, from sugarcane, at sugar refinery/GLO U	0.3	Butter, salted, at dairy/RER U	1	1.96078	Bread and pastries	Assumed that inedible parts and processing losses were accounted for in LCI, thereby only considered avoidable wastes at retail and consumer	1	n/a	1		3.26359	0.825076	3.93671	0	6.62783	0	0	1.27206	0.478343	1.02869	0.657398		0.98284	4.68945	0	7.89515	0	0	1.5153	0.569807	1.22539	0.783101	0	0	1300	309	5	0	39.5	1.5	5	0	0	0
Moutarde, n.s.	Senape n.s.	1	Tomato paste production, at plant/GLO U					1	1.11111	Canned fruits	Assumed that inedible parts and processing losses were accounted for in LCI, thereby only considered avoidable wastes at retail and consumer	1	n/a	1		1.09294	0.824724	0.596263	0.340816	0.0481789	1.15415	0.5851	0.72239	0.948176	1.07642	0.617447		0.329	0.237862	0.135959	0.0192196	0.460415	0.233409	0.288177	0.378248	0.429409	0.246313	0	0	433	104	6	0	80	3	0.5	0	0	0
Consommé n.s.	Brodo n.s.	1	Beef meat, fresh, from dairy cattle, at slaughterhouse, PEF compliant (*70% market) + Beef meat, fresh, from beef cattle, at slaughterhouse, PEF compliant (*30% market) = 19.96*0.7+34.26*0.3 = 24.25					1	1.07527	Beef, horse, veal	Assumed that inedible parts and processing losses were accounted for in LCI, thereby only considered avoidable wastes at retail and consumer	0.1	bouillion, thus assumed a water dilution	0.125	Assumed 2 CHF/kg vs. 16 CHF/kg for average	0.325941	0.823892	0.360057	0	0	0	1.08269	0.53189	1.07922	0.916673	0.747487		0.0980172	0.0428354	0	0	0	0.128806	0.0632781	0.128393	0.109055	0.0889273	0	0	21	5	0.3	0	98.1	0	0.1	0.1	0.01	0.4
Foie	Fegato	1	Beef meat, fresh, from dairy cattle, at slaughterhouse, PEF compliant (*70% market) + Beef meat, fresh, from beef cattle, at slaughterhouse, PEF compliant (*30% market) = 19.96*0.7+34.26*0.3 = 24.25					1	1.07527	Beef, horse, veal	Assumed that inedible parts and processing losses were accounted for in LCI, thereby only considered avoidable wastes at retail and consumer	1	n/a	0.125	Assumed 2 CHF/kg vs. 16 CHF/kg for average	3.25941	0.823721	0.0632911	0	2.14286	1.42697	0	1.03535	0.704094	1.28657	0.442562		0.979967	0.0752965	0	2.54932	1.69764	0	1.23174	0.837649	1.53061	0.526509	0	0	690	164	23.9	0	63.8	0	1.6	1.3	2.9	55
Sucre brut	Zucchero grezzo	1	Sugar, from sugarcane, at sugar refinery/GLO U					1	1.03093	Sugar	Assumed that inedible parts and processing losses were accounted for in LCI, thereby only considered avoidable wastes at retail and consumer	1	n/a	1		1.13791	0.822468	1.14064	0	1.80612	0.664326	0.892302	0.875829	0.763764	0.907428	0.752504		0.341603	0.473753	0	0.750153	0.27592	0.370608	0.363766	0.317221	0.37689	0.312544	0	0	1660	390	0	0	1.1	0	0	0	0	0
Cake n.s. (rectangulaire)	Cake n.s. (mattonella)	0.4	Wheat flour, at industrial mill/GLO U	0.3	Sugar, from sugarcane, at sugar refinery/GLO U	0.3	Butter, salted, at dairy/RER U	1	1.96078	Bread and pastries	Assumed that inedible parts and processing losses were accounted for in LCI, thereby only considered avoidable wastes at retail and consumer	1	n/a	1		3.26359	0.821986	0.199367	0	0	0.66889	0.0245752	0.481425	1.23283	1.01375	0.664068		0.979159	0.237488	0	0	0.79679	0.0292743	0.573478	1.46856	1.20759	0.791046	0	0	1710	411	8.1	0	24.1	2.5	10.3	1.8	0.14	1.1
Pain de levain	Pane con lievito naturale	1	Bread, from wheat flour, at plant/GLO U					1	1.96078	Bread and pastries	Assumed that inedible parts and processing losses were accounted for in LCI, thereby only considered avoidable wastes at retail and consumer	1	n/a	1		3.13589	0.819903	3.09581	0	0	0.410674	0.16699	0.905864	0.804054	1.02533	0.650731		0.938462	3.54346	0	0	0.470058	0.191137	1.03685	0.92032	1.1736	0.744826	0	0	1010	239	9	0	43	7	1	0	0	0
Truite	Trota	1	trout, from aquaculture//[GLO] market for trout, from aquaculture					1	2.26358	Fish, shellfish		1	n/a	1		4.44185	0.818853	0	0	0	1.11798	2.06311	0.157885	1.32909	0.987579	0.679908		1.32759	0	0	0	1.81255	3.34486	0.255975	2.15481	1.60114	1.10232	0	0.763328	488	116	19	0	76	0	1	0	0	0
Croissant au jambon (CH)	Croissant al prosciutto (CH)	0.7	Bread, from wheat flour, at plant/GLO U	0.3	Pork, fresh meat, at slaughterhouse/GLO U			1	1.96078	Bread and pastries	Assumed that inedible parts and processing losses were accounted for in LCI, thereby only considered avoidable wastes at retail and consumer	1	n/a	1		3.43513	0.812455	0	0	0	0	0.38835	0.579111	1.08138	1.07269	0.598151		1.01867	0	0	0	0	0.486922	0.726103	1.35586	1.34496	0.749976	0	0	1270	305	9	0	45.5	1.5	9	0	0	0
Fromage d'alpage (CH)	Formaggio d’alpe (CH)	1	Hard cheese, Emmental-style, at dairy/RER U					1	1.33333	Cheese, whey	Assumed that inedible parts and processing losses were accounted for in LCI, thereby only considered avoidable wastes at retail and consumer	1	n/a	1		11.6555	0.811895	1.51108	0	0	0.339326	0	0.572073	1.12696	1.21002	0.48404		3.45401	6.42851	0	0	1.44358	0	2.43374	4.79436	5.14773	2.05923	0	0	1660	400	27.2	0	36.4	0	19.5	1.5	0.32	2.3
Nutella	Nutella	1	Milk chocolate, at plant/RER U					1	1.14943	Cocoa, coffee, tea	Assumed that inedible parts and processing losses were accounted for in LCI, thereby only considered avoidable wastes at retail and consumer	1	n/a	1		14.7447	0.807641	0.606475	0	0	0.842904	1.12309	0.767347	0.814104	1.11793	0.552115		4.34656	3.26392	0	0	4.53634	6.04424	4.1297	4.38134	6.01648	2.97137	0	0	2280	546	5.8	0	1.2	2.9	12	3.6	0.2	0.32
Petit pain, au chocolat	Panino al cioccolato	1	Bread, from wheat flour, at plant/GLO U					1	1.96078	Bread and pastries	Assumed that inedible parts and processing losses were accounted for in LCI, thereby only considered avoidable wastes at retail and consumer	1	n/a	1		3.13589	0.806964	1.28228	0	0	0	0	0.901577	0.798602	0.902859	0.727993		0.923651	1.4677	0	0	0	0	1.03195	0.91408	1.03341	0.833261	0	0	1310	311	9	0	32	3	5	0	0	0
Vin chaud épicé	Vin brulé	1	Wine, vinegar, or spirit					1	1.45159	Apple juice		1	n/a	1		2.90319	0.801352	0	0	0	0	0	0.594623	1.08337	0.774987	0.823063		0.849163	0	0	0	0	0	0.6301	1.14801	0.821225	0.87217	0	0	228	55	0.1	5	89.5	0	0	0	0.02	0.05
Consommé, de boeuf	Brodo di manzo	1	Beef meat, fresh, from dairy cattle, at slaughterhouse, PEF compliant (*70% market) + Beef meat, fresh, from beef cattle, at slaughterhouse, PEF compliant (*30% market) = 19.96*0.7+34.26*0.3 = 24.25					1	1.07527	Beef, horse, veal	Assumed that inedible parts and processing losses were accounted for in LCI, thereby only considered avoidable wastes at retail and consumer	0.1	bouillion, thus assumed a water dilution	0.125	Assumed 2 CHF/kg vs. 16 CHF/kg for average	0.325941	0.798139	0	0	0	1.72472	0	0.891018	0.790545	0.952911	0.670685		0.0949534	0	0	0	0.205187	0	0.106003	0.0940499	0.113366	0.0797903	0	0	20	5	0.3	0	98	0	0.2	0	0.01	1
Riz au lait	Riso al latte	0.5	Liquid milk, whole milk, pasteurised, at dairy/RER U	0.5	Rice, at farm/GLO U			1	1.12304	Milk, other dairy		1	n/a	1		0.828587	0.7972	0	0	0	1.46629	0	0.920786	0.75986	0.809834	0.786796		0.241101	0	0	0	0.443457	0	0.278477	0.229808	0.244922	0.237954	0	0	606	144	5.2	0	70.1	0.2	3.1	0.2	0.18	0.13
Nouilles de riz	Tagliatelle di riso	1	Rice, at farm/GLO U					1	2.09327	Rice		0.333333	1:3 ratio for dry to cooked rice	1		0.778841	0.796685	1.93038	0	6.61224	2.53371	1.46117	0.990262	0.541437	0.835114	0.765038		0.226479	0.548762	0	1.87971	0.720274	0.415375	0.281509	0.153918	0.237403	0.217483	0	0	489	115	2.2	0	69.7	0.5	0.1	0.1	0.01	0
Choucroute	Crauti	1	Iceberg lettuce {GLO}| production | Alloc Rec, U					1	3.17678	Fresh vegetables		1	n/a	1		0.509298	0.796092	0	0	3.7551	0.910112	1.57767	0.716374	0.792682	0.828617	0.769308		0.147989	0	0	0.69805	0.169184	0.293279	0.133169	0.147355	0.154035	0.14301	0	0	94	22.5	1.5	0	94	2	0	0	0	0
Consommé, de viande	Brodo di carne	1	Beef meat, fresh, from dairy cattle, at slaughterhouse, PEF compliant (*70% market) + Beef meat, fresh, from beef cattle, at slaughterhouse, PEF compliant (*30% market) = 19.96*0.7+34.26*0.3 = 24.25					1	1.07527	Beef, horse, veal	Assumed that inedible parts and processing losses were accounted for in LCI, thereby only considered avoidable wastes at retail and consumer	0.1	bouillion, thus assumed a water dilution	0.125	Assumed 2 CHF/kg vs. 16 CHF/kg for average	0.325941	0.793068	0	0	0.722258	0.0280899	0.975569	0.388295	1.16513	0.938353	0.673425		0.0943501	0	0	0.0859259	0.00334181	0.116062	0.0461948	0.138613	0.111634	0.0801164	0	0	20	5	0.3	0	98	0	0.2	0	0.01	1
Pouding	Budino	1	Liquid milk, whole milk, pasteurised, at dairy/RER U					1	1.12304	Milk, other dairy		1	n/a	1		2.06081	0.785156	0	0	0	0	1.94723	0.610651	0.834134	0.387002	1.11304		0.59059	0	0	0	0	1.4647	0.459329	0.627431	0.291101	0.837221	0	0	527	125	3.4	0	69.3	0.1	1.4	0.1	0.2	0.3
Petit pain, brioche	Brioche	0.4	Wheat flour, at industrial mill/GLO U	0.3	Sugar, from sugarcane, at sugar refinery/GLO U	0.3	Butter, salted, at dairy/RER U	1	1.96078	Bread and pastries	Assumed that inedible parts and processing losses were accounted for in LCI, thereby only considered avoidable wastes at retail and consumer	1	n/a	1		3.26359	0.782695	0	0	0	0	0	0.9163	0.734189	0.596553	0.935984		0.932355	0	0	0	0	0	1.09151	0.874574	0.71062	1.11495	0	0	1340	317	10	0	29.5	2.5	3	0	0	0
Chou blanc	Cavolo	1	Iceberg lettuce {GLO}| production | Alloc Rec, U					1	3.17678	Fresh vegetables		1	n/a	1		0.509298	0.782528	1.14584	0	0.816327	1.70503	0.673544	0.796222	0.780513	0.670141	0.875079		0.145467	0.213004	0	0.15175	0.316955	0.125208	0.148013	0.145093	0.124575	0.162672	0	0	127	30	1.4	0	90.4	3	0	0.1	0.04	0
Café schnaps n.s.	Caffè corretto con acquavite n.s.	1	Coffee, regular, roast and ground, at plant/GLO U					1	1.14943	Cocoa, coffee, tea	Assumed that inedible parts and processing losses were accounted for in LCI, thereby only considered avoidable wastes at retail and consumer	0.1	beverage, adjusted for water weight	1		1.05404	0.782042	1.89873	0	0	0	0	0.475698	1.15826	1.12239	0.501761		0.30087	0.730487	0	0	0	0	0.183012	0.44561	0.431811	0.193039	0	0	118	28	0.1	3.8	96.1	0.1	0	0	0	0
Jambon n.s.	Prosciutto n.s.	1	Pork, fresh meat, at slaughterhouse/GLO U					1	1.17647	Pork	Assumed that inedible parts and processing losses were accounted for in LCI, thereby only considered avoidable wastes at retail and consumer	1	n/a	1		12.657	0.778522	0.0190575	0	0	0.979746	0.564008	0.726846	0.850479	1.04397	0.559923		3.59661	0.0880417	0	0	4.52623	2.6056	3.35788	3.92904	4.82293	2.58673	0	0	445	106	18.6	0	74.5	0	1.2	0.2	0.18	0
Brezel saumuré	Brezel di Sils (soffice)	1	Bread, from wheat flour, at plant/GLO U					1	1.96078	Bread and pastries	Assumed that inedible parts and processing losses were accounted for in LCI, thereby only considered avoidable wastes at retail and consumer	1	n/a	1		3.13589	0.766844	0	0	0	2.47245	0.582524	0.651683	0.896994	1.10868	0.485338		0.87773	0	0	0	2.82997	0.666757	0.745916	1.0267	1.269	0.555518	0	0	1170	277	8.8	0	33	2.4	0.8	1.9	0.14	0.16
Fruits oléagineux, mélange n.s.	Frutti a guscio misti n.s.	1	Almonds, at farm/GLO U					1	3.03863	Nuts, seeds, oleiferous fruits		1	n/a	1		6.73497	0.762713	0.756329	0	0	0.608989	1.17136	0.430185	1.04176	0.965989	0.595315		1.87495	1.85926	0	0	1.49705	2.87951	1.05751	2.56092	2.37466	1.46344	0	0	2480	600	20.3	0	8.4	9.5	9.4	19.5	0.18	0.01
Boeuf, rôti	Manzo, arrosto	1	Beef meat, fresh, from dairy cattle, at slaughterhouse, PEF compliant (*70% market) + Beef meat, fresh, from beef cattle, at slaughterhouse, PEF compliant (*30% market) = 19.96*0.7+34.26*0.3 = 24.25					1	1.07527	Beef, horse, veal	Assumed that inedible parts and processing losses were accounted for in LCI, thereby only considered avoidable wastes at retail and consumer	1	n/a	0.92	Rôti de bœuf épaule, 22 CHF/kg vs. 24 CHF for average https://www.famille-meister.ch, boeuf 15-18 mois	23.9892	0.759316	0	0	0	1.17978	0.315534	0.817915	0.748377	1.08163	0.493893		6.64863	0	0	0	10.3302	2.76284	7.16173	6.55285	9.47081	4.32456	0	0	684	162	30	0	63.6	0	1.7	0.4	0.23	5.2
Laitue, pommée n.s.	Insalata cappuccio n.s.	1	Iceberg lettuce {GLO}| production | Alloc Rec, U					1	3.17678	Fresh vegetables		1	n/a	1		0.509298	0.75046	1.15305	0	0.242284	0.463504	0.869347	0.717598	0.769963	1.09406	0.467504		0.139506	0.214345	0	0.045039	0.0861626	0.161606	0.133397	0.143131	0.203379	0.0869061	0	0	59	14	1.2	0	95	1.6	0	0.1	0.08	0
Pâtes, linguine	Pasta, linguine	1	Pasta, dried, from durum wheat, at plant/GLO U					1	2	Pasta	Assumed that inedible parts and processing losses were accounted for in LCI, thereby only considered avoidable wastes at retail and consumer	0.4	1:2.5 ratio for dry to cooked pasta	1		1.23771	0.744452	0.450407	0	0	0	2.3301	0.94326	0.389416	1.18284	0.383435		0.336318	0.203478	0	0	0	1.05266	0.426132	0.175925	0.534368	0.173223	0	0	698	165	5.8	0	57	2.4	0.1	0.2	0.02	0
Vinaigre balsamique	Aceto balsamico	1	Wine, vinegar, or spirit					1	1.45159	Apple juice		1	n/a	1		2.90319	0.742958	0.575361	0.232821	1.23694	1.88147	0.787631	0.670983	0.807859	0.570748	0.884773		0.787285	0.609689	0.246712	1.31074	1.99372	0.834623	0.711016	0.856059	0.604801	0.937562	0	0	1340	321	2	0	27	1	0	0	0	0
Potage, d'orge des Grisons	Minestra d’orzo grigionese	1	Oat, at farm/GLO U					1	2.09327	Rice		0.5	soup, thus assumed a water dilution	1		0.409241	0.741009	0	0	2.2449	2.47191	1.60194	0.710962	0.681478	0.347408	1.06514		0.110687	0	0	0.335327	0.369236	0.239287	0.106198	0.101794	0.0518933	0.159103	0	0	175	42	1.4	0	91	0.5	0.5	0.2	0.03	0
Panettone (CH)	Panettone (CH)	0.4	Wheat flour, at industrial mill/GLO U	0.3	Sugar, from sugarcane, at sugar refinery/GLO U	0.3	Butter, salted, at dairy/RER U	1	1.96078	Bread and pastries	Assumed that inedible parts and processing losses were accounted for in LCI, thereby only considered avoidable wastes at retail and consumer	1	n/a	1		3.26359	0.736071	1.59177	0	0	0	0.970874	0.863411	0.588969	0.689961	0.774043		0.876816	1.89614	0	0	0	1.15652	1.02851	0.701587	0.82189	0.922049	0	0	1490	354	6.4	0	26.9	2.8	5.6	0.7	0.11	0
Porc, émincé (viande uniquement)	Maiale, sminuzzato (solo carne)	1	Pork, fresh meat, at slaughterhouse/GLO U					1	1.17647	Pork	Assumed that inedible parts and processing losses were accounted for in LCI, thereby only considered avoidable wastes at retail and consumer	1	n/a	1.31	Emincé de porc, 21 CHF/kg vs. 16 CHF/kg for average	16.5806	0.736069	0	0	0	2.92697	0.262717	1.13252	0.401958	0.575122	0.86861		4.45464	0	0	0	17.7138	1.58994	6.85394	2.43262	3.4806	5.25677	0	0	824	196	31.3	0	59.9	0	2.4	0.9	0.16	0.82
Agneau, filet	Agnello, filetto	1	Beef meat, fresh, from dairy cattle, at slaughterhouse, PEF compliant (*50% market) + Beef meat, fresh, from beef cattle, at slaughterhouse, PEF compliant (*50% market) = 19.96*0.5+34.26*0.5 = 27.11					1	1.07527	Beef, horse, veal	Assumed that inedible parts and processing losses were accounted for in LCI, thereby only considered avoidable wastes at retail and consumer	1	n/a	1.46	Assumed same as aiguillette de bœuf relative to average, 35 CHF/kg vs. 24 CHF/kg for average https://www.famille-meister.ch, boeuf 15-18 mois	42.5598	0.733671	0	0	0	1.65787	1.07282	0.943433	0.496256	0.75147	0.719014		11.3971	0	0	0	25.7538	16.6655	14.6556	7.70899	11.6736	11.1694	0	0	629	149	27.2	0	66.8	0	1.7	0.3	0.25	2.1
Croissant, fourré au chocolat	Croissant ripieno di cioccolato	0.4	Wheat flour, at industrial mill/GLO U	0.3	Sugar, from sugarcane, at sugar refinery/GLO U	0.3	Butter, salted, at dairy/RER U	1	1.96078	Bread and pastries	Assumed that inedible parts and processing losses were accounted for in LCI, thereby only considered avoidable wastes at retail and consumer	1	n/a	1		3.26359	0.731873	0	0	0	0	1.41262	0.750543	0.643834	0.910502	0.584771		0.871816	0	0	0	0	1.68273	0.894055	0.766943	1.0846	0.696586	0	0	1740	416	9	0	23.5	2.5	11	0	0	0
Darvida	Darvida	1	Bread, from wheat flour, at plant/GLO U					1	1.96078	Bread and pastries	Assumed that inedible parts and processing losses were accounted for in LCI, thereby only considered avoidable wastes at retail and consumer	1	n/a	1		3.13589	0.730509	0.981013	0	0	0.893258	0.0970874	0.76758	0.75986	0.629343	0.81382		0.836141	1.12287	0	0	1.02242	0.111126	0.878572	0.869736	0.720346	0.931499	90.1472	0	1730	411	10	0	6	10	1	0	0	0
Tilsit (CH)	Tilsiter (CH)	1	Hard cheese, Emmental-style, at dairy/RER U					1	1.33333	Cheese, whey	Assumed that inedible parts and processing losses were accounted for in LCI, thereby only considered avoidable wastes at retail and consumer	1	n/a	1		11.6555	0.728603	0	0	0	0.677528	0.194175	0.901405	0.616719	0.909881	0.579321		3.09967	0	0	0	2.88238	0.826069	3.83481	2.62368	3.87087	2.46458	0	0	1580	381	21	0	45.9	0	17	0	0	0
Pâte feuilletée	Pasta sfoglia	0.4	Wheat flour, at industrial mill/GLO U	0.3	Sugar, from sugarcane, at sugar refinery/GLO U	0.3	Butter, salted, at dairy/RER U	1	1.96078	Bread and pastries	Assumed that inedible parts and processing losses were accounted for in LCI, thereby only considered avoidable wastes at retail and consumer	1	n/a	1		3.26359	0.727463	1.00389	0	1.20552	0.747067	0.552811	0.672305	0.798684	0.712949	0.739416		0.866563	1.19585	0	1.43603	0.889915	0.658515	0.800858	0.951401	0.849273	0.880801	0	0	2070	498	7.2	0	15.7	1.8	9.3	6.1	0.03	0.04
Fromage fondu n.s. (CH)	Formaggio fuso n.s. (CH)	1	Hard cheese, Emmental-style, at dairy/RER U					1	1.33333	Cheese, whey	Assumed that inedible parts and processing losses were accounted for in LCI, thereby only considered avoidable wastes at retail and consumer	1	n/a	1		11.6555	0.725533	0.182841	0	0.408163	0.649064	0.973961	0.731409	0.694309	0.900535	0.581418		3.0866	0.777853	0	1.73643	2.76128	4.14348	3.1116	2.95377	3.83111	2.4735	0	0	1260	305	20	0	49.5	0	15	1.2	0.38	2
Thé pu-erh	Tè pu-erh	1	Tea, dried, at farm/GLO U					1	1.14943	Cocoa, coffee, tea	Assumed that inedible parts and processing losses were accounted for in LCI, thereby only considered avoidable wastes at retail and consumer	0.1	beverage, adjusted for water weight	1		0.531275	0.724113	1.26582	0	0	0	4.85437	0.517063	0.499251	0	1.32042		0.140417	0.245462	0	0	0	0.941336	0.100266	0.0968124	0	0.25605	0	0	0	0	0	0	99.9	0	0	0	0	0
Jus de poires	Succo di pera	1	Apple, at farm/GLO U					1	1.45159	Apple juice		2	factor 2 assumption, e.g. 2 kg of fruit needed to make 1 L of juice.	1		0.451516	0.724113	5.6962	0	0	0	0	1.00827	0.524214	1.0155	0.484155		0.119336	0.938753	0	0	0	0	0.166167	0.0863921	0.167358	0.0797903	0	0	214	50	0.5	0	85.7	0	0.2	0.2	0.02	0
Pain au lait	Panino al burro	1	Bread, from wheat flour, at plant/GLO U					1	1.96078	Bread and pastries	Assumed that inedible parts and processing losses were accounted for in LCI, thereby only considered avoidable wastes at retail and consumer	1	n/a	1		3.13589	0.723644	0	0	0	0	0.242718	0.713159	0.783228	0.252262	1.11183		0.828283	0	0	0	0	0.277816	0.816282	0.896483	0.288739	1.2726	0	0	1300	310	9.4	0	32.4	2.2	4.9	0.8	0.13	0.05
Vinaigre n.s.	Aceto n.s.	1	Wine, vinegar, or spirit					1	1.45159	Apple juice		1	n/a	1		2.90319	0.72093	0.392848	0.870748	0.270108	0.804944	0.62789	0.746905	0.705419	0.793974	0.660779		0.763943	0.416287	0.9227	0.286224	0.85297	0.665353	0.791468	0.747507	0.841345	0.700203	0	0	94	22	0.1	0.1	93.4	0	0	0	0	0
Clémentine	Clementina	1	Mandarin, at farm/GLO U					1	2.41233	Exotic and citrus table fruits		1	n/a	1		0.651877	0.714096	2.13924	0	0	0.292135	0.757282	0.601603	0.818273	0.665687	0.753961		0.169908	0.509	0	0	0.0695091	0.180184	0.143142	0.194696	0.15839	0.179394	0	0	200	47	0.7	0	86.9	1.4	0	0	0.04	0
Veau n.s.	Vitello n.s.	1	Beef meat, fresh, from dairy cattle, at slaughterhouse, PEF compliant (*70% market) + Beef meat, fresh, from beef cattle, at slaughterhouse, PEF compliant (*30% market) = 19.96*0.7+34.26*0.3 = 24.25					1	1.07527	Beef, horse, veal	Assumed that inedible parts and processing losses were accounted for in LCI, thereby only considered avoidable wastes at retail and consumer	1	n/a	1		26.0753	0.710629	0	0	0	0	0.504854	0.623977	0.815459	0.92021	0.538038		6.76339	0	0	0	0	4.80494	5.93869	7.76111	8.75808	5.12077	0	0	675	160	28.6	0	64.5	0	1.8	0.5	0.3	1.1
Canapé (pain toast) à la viande ou au poisson	Tartina (con pane per toast) di carne o pesce	0.7	Bread, from wheat flour, at plant/GLO U	0.3	Pork, fresh meat, at slaughterhouse/GLO U			1	1.96078	Bread and pastries	Assumed that inedible parts and processing losses were accounted for in LCI, thereby only considered avoidable wastes at retail and consumer	1	n/a	1		3.43513	0.706924	0	0	0	0	0	0.36004	1.11456	1.22647	0.279079		0.886358	0	0	0	0	0	0.451427	1.39747	1.53777	0.349916	0	0.0633859	800	191	9	0	64.4	0.6	1.5	0	0	0
Cake au chocolat (rectangulaire)	Cake al cioccolato (mattonella)	0.4	Wheat flour, at industrial mill/GLO U	0.3	Sugar, from sugarcane, at sugar refinery/GLO U	0.3	Butter, salted, at dairy/RER U	1	1.96078	Bread and pastries	Assumed that inedible parts and processing losses were accounted for in LCI, thereby only considered avoidable wastes at retail and consumer	1	n/a	1		3.26359	0.70219	0.653877	0	0	0	1.03216	0.542276	0.82266	0.719315	0.688089		0.836457	0.778905	0	0	0	1.22952	0.645966	0.979962	0.856856	0.819659	0	0	1590	379	6.2	0	27.3	1.8	10.3	1.2	0.12	1.1
Fromage des montagnes	Formaggio di montagna	1	Hard cheese, Emmental-style, at dairy/RER U					1	1.33333	Cheese, whey	Assumed that inedible parts and processing losses were accounted for in LCI, thereby only considered avoidable wastes at retail and consumer	1	n/a	1		11.6555	0.701079	1.18101	0	0	0.0488819	0.7335	0.556722	0.837129	0.891309	0.544424		2.98257	5.02433	0	0	0.207956	3.1205	2.36844	3.56136	3.79186	2.31612	0	0	1660	400	27.2	0	36.4	0	19.5	1.5	0.32	2.3
Tiramisu	Tiramisù	0.4	Wheat flour, at industrial mill/GLO U	0.3	Sugar, from sugarcane, at sugar refinery/GLO U	0.3	Butter, salted, at dairy/RER U	1	1.96078	Bread and pastries	Assumed that inedible parts and processing losses were accounted for in LCI, thereby only considered avoidable wastes at retail and consumer	1	n/a	1		3.26359	0.697172	0	0	0	0	0.533981	0.67874	0.731752	0.615553	0.764385		0.830479	0	0	0	0	0.636084	0.808523	0.871672	0.733254	0.910545	0	0	1150	275	3.5	0	47.5	0	0	0	0	0
Mille-feuilles à la crème	Millefoglie alla crema	0.4	Wheat flour, at industrial mill/GLO U	0.3	Sugar, from sugarcane, at sugar refinery/GLO U	0.3	Butter, salted, at dairy/RER U	1	1.96078	Bread and pastries	Assumed that inedible parts and processing losses were accounted for in LCI, thereby only considered avoidable wastes at retail and consumer	1	n/a	1		3.26359	0.696223	1.06329	0	0	0.242697	0.657767	0.67531	0.720369	1.18365	0.294828		0.829348	1.2666	0	0	0.289103	0.78354	0.804437	0.858112	1.40997	0.351203	0	0	1330	318	3.5	0	42.9	0.3	10.8	0.9	0.11	0.09
Gâteau n.s. (rond)	Torta n.s. (rotonda)	0.4	Wheat flour, at industrial mill/GLO U	0.3	Sugar, from sugarcane, at sugar refinery/GLO U	0.3	Butter, salted, at dairy/RER U	1	1.96078	Bread and pastries	Assumed that inedible parts and processing losses were accounted for in LCI, thereby only considered avoidable wastes at retail and consumer	1	n/a	1		3.26359	0.695594	4.12658	0	0	0	0	0.372977	1.07864	0.833522	0.582009		0.828599	4.91563	0	0	0	0	0.444295	1.28488	0.992902	0.693296	0	0	1480	353	6	0	33.5	1.5	10	0	0	0
Porc, filet	Maiale, filetto	1	Pork, fresh meat, at slaughterhouse/GLO U					1	1.17647	Pork	Assumed that inedible parts and processing losses were accounted for in LCI, thereby only considered avoidable wastes at retail and consumer	1	n/a	1.31	Emincé de porc, 21 CHF/kg vs. 16 CHF/kg for average	16.5806	0.687615	0	0	0	0.460674	0	0.855317	0.59641	0.849887	0.553984		4.1614	0	0	0	2.78797	0	5.17632	3.60943	5.14346	3.35268	0	0	709	168	30.8	0	62.6	0	1.9	0.4	0.31	0.78
Huile de colza (CH)	Olio di colza (CH)	1	Rapeseed oil, at oil mill/GLO U					1	1.33333	Vegetal oils and fats	Assumed that inedible parts and processing losses were accounted for in LCI, thereby only considered avoidable wastes at retail and consumer	1	n/a	1		2.30382	0.684718	1.15924	0	0.0983673	0.549393	0.54046	0.748198	0.638262	0.618589	0.739176		0.575776	0.974795	0	0.0827166	0.461982	0.45447	0.629156	0.536711	0.520168	0.621569	0	0	3330	809	0	0	8.7574	0	7.2	25.2	0	0
Poudre pour boisson au chocolat/cacao	Polvere per bevanda al cioccolato/cacao	1	Milk chocolate, at plant/RER U					1	1.14943	Cocoa, coffee, tea	Assumed that inedible parts and processing losses were accounted for in LCI, thereby only considered avoidable wastes at retail and consumer	1	n/a	1		14.7447	0.683108	1.07861	1.04	0.297143	0.192809	0.456893	0.74726	0.644431	0.865577	0.532843		3.67635	5.80485	5.59707	1.59916	1.03766	2.45891	4.0216	3.4682	4.65836	2.86765	0	0	1690	402	6.3	0	1.7	10.5	4.6	0.2	0.13	0
Pepsi Max	Pepsi Max	1	Sugar, from sugarcane, at sugar refinery/GLO U					1	1.03093	Sugar	Assumed that inedible parts and processing losses were accounted for in LCI, thereby only considered avoidable wastes at retail and consumer	0.1	beverage, adjusted for water weight	1		0.113791	0.679459	0	0	0	4.49438	0	0.744571	0.68647	0.734901	0.633803		0.0282206	0	0	0	0.186669	0	0.0309249	0.0285118	0.0305233	0.0263243	0	0	3	1	0.1	0	99.8	0	0	0	0	0
Viande n.s.	Carne n.s.	1	Beef meat, fresh, from dairy cattle, at slaughterhouse, PEF compliant (*70% market) + Beef meat, fresh, from beef cattle, at slaughterhouse, PEF compliant (*30% market) = 19.96*0.7+34.26*0.3 = 24.25					1	1.07527	Beef, horse, veal	Assumed that inedible parts and processing losses were accounted for in LCI, thereby only considered avoidable wastes at retail and consumer	1	n/a	1	Assumed same as average beef	26.0753	0.677725	0	0	0	0	1.04854	0.352759	0.953359	0.889315	0.50348		6.45023	0	0	0	0	9.97949	3.35737	9.07357	8.46403	4.79186	0	0	960	230	30.6	0	55	0	4.1	1.1	0.29	1.1
Café au lait, sans caféine	Caffellatte, senza caffeina	0.5	Coffee, decaffeinated (CO2), roast and ground, at plant/GLO U	0.5	Liquid milk, whole milk, pasteurised, at dairy/RER U			1	1.14943	Cocoa, coffee, tea	Assumed that inedible parts and processing losses were accounted for in LCI, thereby only considered avoidable wastes at retail and consumer	0.1	beverage, adjusted for water weight	1		0.344031	0.677649	0	0	0	1.40449	1.21359	0.536453	0.758862	0.571887	0.764745		0.0850932	0	0	0	0.176364	0.152392	0.067363	0.0952911	0.0718125	0.0960299	0	0	82	20	1	0	96.1	0.1	0.7	0.1	0.04	0.03
Pois gourmands	Taccole	1	Soybean, at farm/GLO U					1	2.26351	Legumes		1	n/a	1		6.08211	0.668293	0.570929	0	1.84095	1.98516	1.43932	0.830208	0.432658	0.607833	0.718082		1.48359	1.26744	0	4.08686	4.407	3.19525	1.84304	0.960489	1.34937	1.59412	0	0	325	77	4.6	0	76.8	5.7	0	0.1	0.15	0
Petit pain, d'épeautre	Panino di spelta	1	Bread, from wheat flour, at plant/GLO U					1	1.96078	Bread and pastries	Assumed that inedible parts and processing losses were accounted for in LCI, thereby only considered avoidable wastes at retail and consumer	1	n/a	1		3.13589	0.665906	1.10222	8	0	1.46152	1.15432	0.574074	0.704343	0.542515	0.767519		0.762196	1.2616	9.1568	0	1.67285	1.32124	0.657086	0.806191	0.620962	0.878503	30.08	0	1220	289	12	0	31.5	4	1.5	0	0	0
Riz sauvage	Riso selvatico	1	Rice, at farm/GLO U					1	2.09327	Rice		0.333333	1:3 ratio for dry to cooked rice	1		0.778841	0.663529	0.886076	0	0	0	1.2233	0.622027	0.646031	0.800107	0.551056		0.188626	0.251891	0	0	0	0.347756	0.176828	0.183652	0.227452	0.156653	33.456	0	1530	362	9	0	10.5	2	0.5	0	0	0
Tonic	Tonic	1	Sugar, from sugarcane, at sugar refinery/GLO U					1	1.03093	Sugar	Assumed that inedible parts and processing losses were accounted for in LCI, thereby only considered avoidable wastes at retail and consumer	0.1	beverage, adjusted for water weight	1		0.113791	0.662563	0	0	6.73469	0	1.60194	0.532575	0.691463	0.996793	0.387324		0.0275188	0	0	0.279718	0	0.0665349	0.0221199	0.0287191	0.0414007	0.0160871	0	0	17	4	0.1	0	99	0	0	0	0	0
Sauce pesto	Salsa al pesto	1	Tomato paste production, at plant/GLO U					1	1.11111	Canned fruits	Assumed that inedible parts and processing losses were accounted for in LCI, thereby only considered avoidable wastes at retail and consumer	1	n/a	1		1.09294	0.658206	0.718091	6.66667	2.28571	0.777528	0	0.621767	0.761084	0.731687	0.597694		0.262573	0.286462	2.65948	0.911821	0.310173	0	0.248036	0.303613	0.291886	0.238433	0	0	2150	523	5	0	36	1.5	9	0	0	0
Viande séchée n.s.	Carne secca n.s.	1	Beef meat, fresh, from dairy cattle, at slaughterhouse, PEF compliant (*50% market) + Beef meat, fresh, from beef cattle, at slaughterhouse, PEF compliant (*50% market) = 19.96*0.5+34.26*0.5 = 27.11					1	1.07527	Beef, horse, veal	Assumed that inedible parts and processing losses were accounted for in LCI, thereby only considered avoidable wastes at retail and consumer	1	n/a	3.13	Viande séchée, 75 CHF/kg vs. 24 CHF/kg	91.2412	0.649959	0.101266	0	0	0.170412	0.0873786	0.616975	0.739666	0.877106	0.462903		21.6456	3.37246	0	0	5.67524	2.90997	20.5471	24.6331	29.2103	15.4161	0	0	804	190	39.3	0	52.2	0	1.6	0.2	0.22	1.6
Lard à griller	Pancetta da abbrustolire	1	Pork, fresh meat, at slaughterhouse/GLO U					1	1.17647	Pork	Assumed that inedible parts and processing losses were accounted for in LCI, thereby only considered avoidable wastes at retail and consumer	1	n/a	1.19	Assumed same as saucisse à rôtir de porc, 19 CHF/kg vs. 16 CHF/kg for average	15.0618	0.64756	0	0	0.815078	0.218286	0.38835	0.588248	0.731489	0.810017	0.513777		3.56	0	0	4.48094	1.20004	2.13497	3.23393	4.0214	4.45311	2.82452	0	0	1930	466	27.6	0	27.5	0	14.9	2.6	0.16	0.46
Agneau n.s.	Agnello n.s.	1	Beef meat, fresh, from dairy cattle, at slaughterhouse, PEF compliant (*70% market) + Beef meat, fresh, from beef cattle, at slaughterhouse, PEF compliant (*30% market) = 19.96*0.7+34.26*0.3 = 24.25					1	1.07527	Beef, horse, veal	Assumed that inedible parts and processing losses were accounted for in LCI, thereby only considered avoidable wastes at retail and consumer	1	n/a	1		26.0753	0.647361	0	0	0	1.12921	0.398058	0.821703	0.504664	0.897292	0.441542		6.16124	0	0	0	10.7473	3.78851	7.82054	4.80313	8.53995	4.20237	0	0	842	201	30.6	0	57.9	0	4.5	0.9	0.15	4.9
Marrons (CH)	Castagna (CH)	1	Almonds, at farm/GLO U					1	3.03863	Nuts, seeds, oleiferous fruits		1	n/a	1		6.73497	0.641456	0.751218	0	0	0.261573	0	0.66304	0.686586	0.623613	0.65615		1.57687	1.84669	0	0	0.643015	0	1.62993	1.68781	1.533	1.61299	0	0	776	184	4	0	53	7	0.5	0	0	0
Thé à la cannelle	Tè di cannella	1	Tea, dried, at farm/GLO U					1	1.14943	Cocoa, coffee, tea	Assumed that inedible parts and processing losses were accounted for in LCI, thereby only considered avoidable wastes at retail and consumer	0.1	beverage, adjusted for water weight	1		0.531275	0.639633	0	0	0	0	2.18447	0.129266	0.97354	0	1.16637		0.124035	0	0	0	0	0.423601	0.0250666	0.188784	0	0.226178	0	0	0	0	0	0	99.9	0	0	0	0	0
Jus de raisins	Succo d’uva	1	Grape {GLO}| market for | Alloc Rec, U (net cons.)					1	2.26645	Other fresh table fruits		2	factor 2 assumption, e.g. 2 kg of fruit needed to make 1 L of juice.	1		0.986403	0.639633	1.26582	0	0	0	0	0.827301	0.524214	0.694816	0.59419		0.230292	0.455743	0	0	0	0	0.297859	0.188736	0.25016	0.213931	0	0	262	62	0.2	0	83.5	0	0	0	0.03	0
Fromage Appenzeller (CH)	Formaggio Appenzeller (CH)	1	Hard cheese, Emmental-style, at dairy/RER U					1	1.33333	Cheese, whey	Assumed that inedible parts and processing losses were accounted for in LCI, thereby only considered avoidable wastes at retail and consumer	1	n/a	1		11.6555	0.637139	0.632911	0	0	1.6573	0.342961	0.658273	0.646989	0.833672	0.475294		2.71055	2.69257	0	0	7.05059	1.45904	2.80046	2.75246	3.54665	2.02202	0	0	1600	386	24.8	0	39.6	0	19	1.5	0.44	1
Gâteau au séré (séré cuit)	Torta di ricotta (ricotta cotta con la torta)	0.4	Wheat flour, at industrial mill/GLO U	0.3	Sugar, from sugarcane, at sugar refinery/GLO U	0.3	Butter, salted, at dairy/RER U	1	1.96078	Bread and pastries	Assumed that inedible parts and processing losses were accounted for in LCI, thereby only considered avoidable wastes at retail and consumer	1	n/a	1		3.26359	0.636903	2.79177	0	0	0.988764	0.0582524	0.823268	0.516469	0.596646	0.670054		0.758686	3.32559	0	0	1.17783	0.069391	0.980686	0.615224	0.710732	0.798176	0	0	1260	301	4.5	0	45.5	1	9	0	0	0
Jus d'airelles rouges	Succo di mirtilli rossi	1	Blueberry, at farm/GLO U					1	1.90643	Berries		2	factor 2 assumption, e.g. 2 kg of fruit needed to make 1 L of juice.	1		1.89239	0.633599	0	0	0	0.561798	0	1.0212	0.324513	0.106895	1.06734		0.437641	0	0	0	0.388047	0	0.705366	0.224149	0.0738346	0.737237	0	0	230	54	0.4	0	86.8	0.1	0.1	0	0.01	0.01
Porc n.s.	Maiale n.s.	1	Pork, fresh meat, at slaughterhouse/GLO U					1	1.17647	Pork	Assumed that inedible parts and processing losses were accounted for in LCI, thereby only considered avoidable wastes at retail and consumer	1	n/a	1		12.657	0.631654	0	0	1.67347	1.7706	0.500664	0.466611	0.804483	0.688516	0.584828		2.91811	0	0	7.73109	8.17981	2.31297	2.15565	3.71655	3.1808	2.70179	0	0	960	230	30.6	0	55	0	4.1	1.1	0.29	1.1
Chocolat n.s.	Cioccolato n.s.	1	Milk chocolate, at plant/RER U					1	1.14943	Cocoa, coffee, tea	Assumed that inedible parts and processing losses were accounted for in LCI, thereby only considered avoidable wastes at retail and consumer	1	n/a	1		14.7447	0.626688	0.56962	3.33333	0.204082	0.11236	0.0679612	0.591019	0.718592	0.75344	0.522308		3.37271	3.06558	17.9393	1.09833	0.604696	0.365753	3.18074	3.86732	4.05486	2.81095	0	0	2360	566	8.4	0	1.7	3.2	16.3	2.6	0.3	0.35
Radis rose (rond)	Ravanello	1	Carrot, at farm/GLO U					1	3.17678	Fresh vegetables		1	n/a	1		0.323122	0.625305	0.83985	0	0	0.856039	0.357816	0.682686	0.59741	0.571338	0.669746		0.0737481	0.0990515	0	0	0.100961	0.0422006	0.0805157	0.0704582	0.0673834	0.0789895	0	0	69	16	1	0	94.1	1.6	0	0.1	0.03	0
Gummibärchen	Gummibärli	1	Sugar, from sugarcane, at sugar refinery/GLO U					1	1.03093	Sugar	Assumed that inedible parts and processing losses were accounted for in LCI, thereby only considered avoidable wastes at retail and consumer	1	n/a	1		1.13791	0.62141	0.468354	0	0.714286	0.0449438	0.941748	0.565667	0.642287	0.590861	0.646567		0.258096	0.194526	0	0.296671	0.0186669	0.391144	0.234943	0.266767	0.245407	0.268544	0	0	1450	341	6.6	0	12.1	0	0	0	0	0
Pain aux olives	Pane alle olive	1	Bread, from wheat flour, at plant/GLO U					1	1.96078	Bread and pastries	Assumed that inedible parts and processing losses were accounted for in LCI, thereby only considered avoidable wastes at retail and consumer	1	n/a	1		3.13589	0.618301	2.73513	0.953167	0	0	0	0.737633	0.566669	0.24864	0.922718		0.707708	3.13063	1.09099	0	0	0	0.844295	0.64861	0.284594	1.05614	0	0	1100	261	8	0	40.5	0	0	0	0	0
Rhubarbe	Rabarbaro	1	iceberg lettuce {GLO}| production | Alloc Rec, U					1	3.17678	Fresh vegetables		1	n/a	1		0.509298	0.615902	0	0	0	0.44382	0.316014	0.645587	0.618082	0.814927	0.452004		0.114492	0	0	0	0.0825035	0.0587451	0.120011	0.114898	0.15149	0.0840249	0	0	51	12	0.6	0	93.5	2.5	0	0	0.03	0
Brie	Brie	1	Soft cheese, Camembert-style, at dairy/RER U					1	1.33333	Cheese, whey	Assumed that inedible parts and processing losses were accounted for in LCI, thereby only considered avoidable wastes at retail and consumer	1	n/a	1		8.6928	0.615476	1.04684	0	0.444898	0.122472	0.22233	0.694061	0.580032	0.62225	0.609898		1.95283	3.32147	0	1.4116	0.388588	0.705425	2.20217	1.84037	1.97432	1.93513	0	0	1250	300	21.8	0	51.4	0	14.1	1.1	0.25	1.8
Boeuf, à bouillir	Manzo, bollito	1	Beef meat, fresh, from dairy cattle, at slaughterhouse, PEF compliant (*50% market) + Beef meat, fresh, from beef cattle, at slaughterhouse, PEF compliant (*50% market) = 19.96*0.5+34.26*0.5 = 27.11					1	1.07527	Beef, horse, veal	Assumed that inedible parts and processing losses were accounted for in LCI, thereby only considered avoidable wastes at retail and consumer	1	n/a	1.12	Boeuf, à bouillir, 27 CHF/kg vs. 24 CHF/kg for average	32.6486	0.603169	0	0	0	0	1.23301	0.822906	0.326225	0.772543	0.463688		7.18781	0	0	0	0	14.6935	9.80636	3.88754	9.2062	5.52565	0	0	946	226	28.9	0	57	0	5.5	1	0.15	1.3
Eau de coco	Acqua di coco	1	Coconut, dehusked, at farm/GLO U					1	3.03863	Nuts, seeds, oleiferous fruits		0.6	coconut juice/milk assumed 60% coconut, rest water	1		1.44836	0.601014	0	0	0	1.40449	0	0.129266	1.11832	0.352753	0.805458		0.317727	0	0	0	0.74249	0	0.0683367	0.591204	0.186484	0.425807	0	0	129	30	0.5	0	93	0	0.5	0	0	0
Huile de tournesol	Olio di girasoli	1	Sunflower oil, at oil mill/GLO U					1	1.33333	Vegetal oils and fats	Assumed that inedible parts and processing losses were accounted for in LCI, thereby only considered avoidable wastes at retail and consumer	1	n/a	1		5.42474	0.599801	0.830167	0.752	0.52816	0.269428	0.221725	0.672255	0.568726	0.790533	0.442733		1.18762	1.64376	1.48898	1.04577	0.533476	0.439022	1.33109	1.1261	1.56528	0.876624	0	0	3330	809	0	0	8.7574	0	9.9	50	0	0
Gâteau de Linz	Torta di Linz	0.4	Wheat flour, at industrial mill/GLO U	0.3	Sugar, from sugarcane, at sugar refinery/GLO U	0.3	Butter, salted, at dairy/RER U	1	1.96078	Bread and pastries	Assumed that inedible parts and processing losses were accounted for in LCI, thereby only considered avoidable wastes at retail and consumer	1	n/a	1		3.26359	0.599372	0	0	0	0.432584	0.259951	0.389012	0.837394	0.933832	0.323944		0.713979	0	0	0	0.515299	0.309657	0.463396	0.997513	1.11239	0.385885	0	0	1770	425	7.5	0	20.3	3.7	9.2	2.4	0.13	0
Blévita	Blévita	1	Bread, from wheat flour, at plant/GLO U					1	1.96078	Bread and pastries	Assumed that inedible parts and processing losses were accounted for in LCI, thereby only considered avoidable wastes at retail and consumer	1	n/a	1		3.13589	0.599083	1.87975	0	1.26531	0	0.752427	0.572906	0.608587	0.527525	0.658011		0.68571	2.15156	0	1.44827	0	0.861228	0.655748	0.696589	0.603806	0.753159	90.1472	0	1850	440	12	0	1	8	1.5	0	0	0
Datte	Dattero	1	Banana, at farm/GLO U					1	2.41233	Exotic and citrus table fruits		1	n/a	1		0.501341	0.59801	1.57095	0.4	3.24694	1.46978	1.06326	0.444245	0.69863	0.530243	0.653817		0.10943	0.287468	0.0731958	0.594155	0.268953	0.194565	0.0812921	0.127842	0.0970288	0.119642	0	0	1290	305	2.5	0	17.5	7.1	0	0	0.1	0
Popcorn	Popcorn	1	Maize grain, at farm/GLO U					1	2.26351	Maize		1	n/a	1		1.93834	0.597572	0.620253	0	0	0	0.291262	0.876443	0.35981	0.941529	0.314322		0.422778	0.438825	0	0	0	0.206066	0.620077	0.254563	0.666125	0.222381	100	0	1550	367	12	0	4.1	15	0.6	1.9	0.2	0
Pâtes, tortelloni, épinards + ricotta	Pasta, tortelloni, ricotta e spinaci	0.5	Pasta, dried, from durum wheat, at plant/GLO U	0.5	Soft cheese, Camembert-style, at dairy/RER U			1	2	Pasta	Assumed that inedible parts and processing losses were accounted for in LCI, thereby only considered avoidable wastes at retail and consumer	0.4	1:2.5 ratio for dry to cooked pasta	1		1.61335	0.59679	0.708861	0	0	0.353933	0	0.726474	0.532951	0.574559	0.615097		0.351433	0.417428	0	0	0.208421	0	0.4278	0.31384	0.338342	0.362213	0	0	881	209	8	0	50.5	4.5	1.5	0	0	0
Sorbet	Sorbetto	n/a	n/a					0	1	n/a		1	n/a	1		0	0.596385	1.30854	0	4.47449	0.741292	0.687864	0.579666	0.60312	0.535676	0.64638		0	0	0	0	0	0	0	0	0	0	0	0	374	88	0.4	0	65.5	0.5	0.2	0	0	0
Fromage, mélange (p.ex. pour gratins, tartes)	Miscela di formaggi (p. es. per gratin o torta salata)	1	Hard cheese, Emmental-style, at dairy/RER U					1	1.33333	Cheese, whey	Assumed that inedible parts and processing losses were accounted for in LCI, thereby only considered avoidable wastes at retail and consumer	1	n/a	1		11.6555	0.595542	0.631646	0	0.544498	1.27357	0.646959	0.594798	0.590973	0.75602	0.463388		2.53359	2.68718	0	2.31643	5.4181	2.75233	2.53042	2.51415	3.2163	1.97137	0	0	1610	389	27	0	41.5	0	19	0	0	0
Croissant, saumuré	Croissant di Sils	1	Bread, from wheat flour, at plant/GLO U					1	1.96078	Bread and pastries	Assumed that inedible parts and processing losses were accounted for in LCI, thereby only considered avoidable wastes at retail and consumer	1	n/a	1		3.13589	0.594946	0.822785	0	0	0.730337	0.208738	0.717994	0.515856	0.744254	0.471989		0.680975	0.94176	0	0	0.835944	0.238921	0.821816	0.590449	0.851874	0.540239	0	0	1750	419	8.7	0	19	2	14.6	1.4	0.1	0.12
Potage, de champignons	Minestra ai funghi	1	potato, at farm/GLO U					1	2.22255	Potatoes		0.5	soup, thus assumed a water dilution	1		0.276942	0.594907	0	0	0	0	1.27427	0.606101	0.514229	0.526991	0.650836		0.0601354	0	0	0	0	0.128808	0.0612669	0.0519801	0.0532702	0.0657889	0	0	161	38	1.1	0	90.2	0.5	0.5	0.4	0.07	0
Tisane / infusion d'écorces de fruits n.s.	Tè di scorza di frutti n.s.	1	Mint, at farm/US U					1	3.17678	Fresh vegetables		0.1	beverage, adjusted for water weight	1		0.0370289	0.591359	5.06329	0	0	0	0	0.41365	0.823764	0.0534474	1.03433		0.00799254	0.0684332	0	0	0	0	0.00559071	0.0111336	0.00072237	0.0139796	0	0	0	0	0	0	99.9	0	0	0	0	0
Miel de forêt	Miele di bosco	1	Sugar, from sugarcane, at sugar refinery/GLO U					1	1.03093	Sugar	Assumed that inedible parts and processing losses were accounted for in LCI, thereby only considered avoidable wastes at retail and consumer	1	n/a	1		1.13791	0.590051	1.32174	0	0.476571	0.168787	0.0963689	0.539176	0.689946	0.689144	0.508447		0.245071	0.54897	0	0.197939	0.0701036	0.0400258	0.223941	0.286561	0.286228	0.211178	0	0	1420	335	0.5	0	17	0	0	0	0	0
Rôti n.s.	Arrosto n.s.	1	Beef meat, fresh, from dairy cattle, at slaughterhouse, PEF compliant (*70% market) + Beef meat, fresh, from beef cattle, at slaughterhouse, PEF compliant (*30% market) = 19.96*0.7+34.26*0.3 = 24.25					1	1.07527	Beef, horse, veal	Assumed that inedible parts and processing losses were accounted for in LCI, thereby only considered avoidable wastes at retail and consumer	1	n/a	0.92	Rôti de bœuf épaule, 22 CHF/kg vs. 24 CHF for average https://www.famille-meister.ch, boeuf 15-18 mois	23.9892	0.585976	0	0	0	1.26404	1.91262	0.728902	0.311533	0.53196	0.630458		5.13085	0	0	0	11.0681	16.7471	6.38232	2.7278	4.65788	5.52034	0	0	795	189	34.8	0	57.7	0	1.9	0.5	0.27	6
Potage, gazpacho n.s.	Gazpacho n.s.	1	potato, at farm/GLO U					1	2.22255	Potatoes		0.5	soup, thus assumed a water dilution	1		0.276942	0.584118	1.0443	0	6.73469	0	0	0.455016	0.768847	0.470337	0.677817		0.0590448	0.105562	0	0.680768	0	0	0.0459946	0.0777178	0.0475434	0.0685162	0	0	166	39.9	0.9	0	92.7	0.9	0.5	0	0	0
Huile pour frire n.s.	Olio per friggere n.s.	1	Sunflower oil, at oil mill/GLO U					1	1.33333	Vegetal oils and fats	Assumed that inedible parts and processing losses were accounted for in LCI, thereby only considered avoidable wastes at retail and consumer	1	n/a	1		5.42474	0.576994	0.150603	0	0.293721	0.723947	0.630978	0.603807	0.545553	0.833916	0.365418		1.14247	0.298199	0	0.581577	1.43344	1.24936	1.19556	1.08021	1.65118	0.723538	0	0	3330	810	0	0	8.7574	0	6.3	11.7	0	0
Groseille	Ribes	1	Blueberry, at farm/GLO U					1	1.90643	Berries		1	n/a	1		0.946196	0.576961	0.316456	2.1	0	0.382022	1.19899	0.507607	0.579952	0.651387	0.51567		0.19926	0.109292	0.725259	0	0.131936	0.414086	0.175308	0.200293	0.224964	0.178092	0	0	188	45	1.1	0	82.8	8.2	0	0	0.06	0
Vermicelles (purée de marron)	Vermicelles (di castagne)	1	Almonds, at farm/GLO U					1	3.03863	Nuts, seeds, oleiferous fruits		1	n/a	1		6.73497	0.575078	0.974684	5.26667	0	0.44382	0.383495	0.725724	0.449326	0.605959	0.549648		1.41369	2.39603	12.9469	0	1.09103	0.942732	1.78402	1.10456	1.48961	1.35118	0	0	909	216	2	0	50	3.5	1.5	0	0	0
Croquettes de pommes de terre	Crocchette di patate	1	Potato, at farm/GLO U					1	2.22255	Potatoes		1	n/a	1		0.553883	0.572435	0	0	0	0.808989	0.267961	0.356567	0.812182	0.806093	0.380018		0.115728	0	0	0	0.163551	0.054173	0.0720861	0.164197	0.162966	0.0768271	0	0	706	168	2.5	0	64.5	2	3	0	0	0
Thé à l'écorce de citron	Tè di scorze di limone	1	Tea, dried, at farm/GLO U					1	1.14943	Cocoa, coffee, tea	Assumed that inedible parts and processing losses were accounted for in LCI, thereby only considered avoidable wastes at retail and consumer	0.1	beverage, adjusted for water weight	1		0.531275	0.572049	0	0	6.12245	0.674157	0.970874	0.423992	0.673989	0.881881	0.316901		0.110929	0	0	1.18724	0.130729	0.188267	0.0822184	0.130697	0.17101	0.061452	0	0	0	0	0	0	99.9	0	0	0	0	0
Petit beurre	Petit Beurre	0.4	Wheat flour, at industrial mill/GLO U	0.3	Sugar, from sugarcane, at sugar refinery/GLO U	0.3	Butter, salted, at dairy/RER U	1	1.96078	Bread and pastries	Assumed that inedible parts and processing losses were accounted for in LCI, thereby only considered avoidable wastes at retail and consumer	1	n/a	1		3.26359	0.571446	0.727848	0	0	0.359551	0.0485437	0.701913	0.499251	0.6093	0.540273		0.680713	0.867021	0	0	0.428301	0.0578258	0.836127	0.594714	0.725805	0.643579	0	0	2130	510	6	0	3	4	16	0	0	0
Gâteau aux carottes (CH)	Torta di carote (CH)	0.4	Wheat flour, at industrial mill/GLO U	0.3	Sugar, from sugarcane, at sugar refinery/GLO U	0.3	Butter, salted, at dairy/RER U	1	1.96078	Bread and pastries	Assumed that inedible parts and processing losses were accounted for in LCI, thereby only considered avoidable wastes at retail and consumer	1	n/a	1		3.26359	0.571101	1.33321	0	1.02041	0.360253	1.1699	0.402117	0.672679	0.539825	0.596856		0.680302	1.58813	0	1.21552	0.429137	1.3936	0.479006	0.801303	0.643046	0.710982	0	0	1210	291	9.8	0	44.3	4.5	1.7	4	0.25	1.6
Saucisse de porc (CH)	Salsicciotti di maiale (CH)	1	Pork, fresh meat, at slaughterhouse/GLO U					1	1.17647	Pork	Assumed that inedible parts and processing losses were accounted for in LCI, thereby only considered avoidable wastes at retail and consumer	1	n/a	0.63	Assumed 10 CHF/kg vs. 16 CHF/kg for average	7.97389	0.570473	0	0	0	0	0.679612	0.658981	0.473789	1.06414	0.163939		1.66035	0	0	0	0	1.97799	1.91795	1.37895	3.09714	0.477141	0	0	2210	534	27.5	0	19	0	18.1	4.3	0.24	2.8
Focaccia sans farce	Focaccia senza ripieno	1	Bread, from wheat flour, at plant/GLO U					1	1.96078	Bread and pastries	Assumed that inedible parts and processing losses were accounted for in LCI, thereby only considered avoidable wastes at retail and consumer	1	n/a	1		3.13589	0.568863	0.64048	0	0	0.229494	0	0.29213	0.894567	0.913532	0.285026		0.65112	0.733093	0	0	0.262679	0	0.334372	1.02392	1.04563	0.326241	0	0	1160	274	11	0	34.5	1.5	0.5	0	0	0
Agneau, gigot	Agnello, gigot	1	Beef meat, fresh, from dairy cattle, at slaughterhouse, PEF compliant (*70% market) + Beef meat, fresh, from beef cattle, at slaughterhouse, PEF compliant (*30% market) = 19.96*0.7+34.26*0.3 = 24.25					1	1.07527	Beef, horse, veal	Assumed that inedible parts and processing losses were accounted for in LCI, thereby only considered avoidable wastes at retail and consumer	1	n/a	1		26.0753	0.56692	0	0	5.91837	0	0.665049	0.481386	0.639416	0.501336	0.620929		5.39565	0	0	56.3279	0	6.32958	4.58158	6.08562	4.77145	5.90967	0	0	963	230	30.1	0	53.9	0	6.6	1.3	0.07	3.8
Cornflakes	Cornflakes	1	Maize flour, dry milling process, at plant/GLO U					1	1.96078	Bread and pastries	Assumed that inedible parts and processing losses were accounted for in LCI, thereby only considered avoidable wastes at retail and consumer	1	n/a	1		2.68036	0.566043	0.253165	0	4.08163	0.210674	0.873786	0.539168	0.560342	0.575356	0.558374		0.553778	0.247679	0	3.99319	0.206109	0.854853	0.527485	0.548201	0.562889	0.546275	1.47477	0	1520	359	7.2	0	5.7	4	0.1	0.2	0.06	0
Pâtes, ravioli, farce de légumes	Pasta, ravioli, ripieno di verdura	0.5	Pasta, dried, from durum wheat, at plant/GLO U	0.5	Carrot, at farm/GLO U			1	2	Pasta	Assumed that inedible parts and processing losses were accounted for in LCI, thereby only considered avoidable wastes at retail and consumer	0.4	1:2.5 ratio for dry to cooked pasta	1		0.329771	0.565496	1.77848	0	0	0	0.820388	0.333376	0.763405	0.57349	0.558913		0.0680668	0.21407	0	0	0	0.0987473	0.0401274	0.0918884	0.069029	0.0672744	0	0	907	216	8	0	55	2	3.5	0	0	0
Lard n.s.	Pancetta n.s.	1	Pork, fresh meat, at slaughterhouse/GLO U					1	1.17647	Pork	Assumed that inedible parts and processing losses were accounted for in LCI, thereby only considered avoidable wastes at retail and consumer	1	n/a	2	Lard cru, 32 CHF/kg vs. 16 CHF/kg for average	25.314	0.562633	0.0310566	0	0	0.259226	1.48149	0.612977	0.419523	0.604896	0.527829		5.1985	0.286951	0	0	2.39514	13.6883	5.66366	3.87622	5.58899	4.87693	0	0	1530	370	22.3	0	41.9	0	11.9	2.5	0.14	0
Pâtes, tortelloni, farce de viande	Pasta, tortelloni, ripieno di carne	0.5	Pasta, dried, from durum wheat, at plant/GLO U	0.5	Beef, fresh meat, at slaughterhouse/GLO U			1	2	Pasta	Assumed that inedible parts and processing losses were accounted for in LCI, thereby only considered avoidable wastes at retail and consumer	0.4	1:2.5 ratio for dry to cooked pasta	1		6.11009	0.562555	0	0	0	0	0.543689	0.5212	0.604427	0.948512	0.244718		1.2546	0	0	0	0	1.21253	1.16237	1.34798	2.11536	0.545767	0	0	914	217	7	0	50	4	1.5	0	0	0
Boulghour	Bulgur	1	Wheat grain, at farm/GLO U					1	1.96078	Bread and pastries	Assumed that inedible parts and processing losses were accounted for in LCI, thereby only considered avoidable wastes at retail and consumer	1	n/a	1		1.66236	0.562141	0	0	0	0.629213	0.200485	0.636367	0.527666	0.601757	0.529516		0.341085	0	0	0	0.381782	0.121647	0.386123	0.320167	0.365123	0.32129	100	0	334	79	2	0	80	1.1	0	0.1	0.01	0
Sangria	Sangria	1	Wine, vinegar, or spirit					1	1.45159	Apple juice		1	n/a	1		2.90319	0.555153	0	0	0	0	0	0.98242	0.1997	1.22929	0		0.588276	0	0	0	0	0	1.04103	0.211615	1.30263	0	0	0	376	90	0	7.8	83.4	0	0	0	0	0
Croissant aux amandes (CH)	Croissant alle mandorle (CH)	0.4	Wheat flour, at industrial mill/GLO U	0.3	Sugar, from sugarcane, at sugar refinery/GLO U	0.3	Butter, salted, at dairy/RER U	1	1.96078	Bread and pastries	Assumed that inedible parts and processing losses were accounted for in LCI, thereby only considered avoidable wastes at retail and consumer	1	n/a	1		3.26359	0.554984	2.37342	6.66667	0	0	0	0.528051	0.638068	0.728728	0.411906		0.661104	2.82724	7.94141	0	0	0	0.62902	0.760074	0.868069	0.490667	0	0	2060	493	8	0	8	0	0	0	0	0
Potage, crème n.s.	Minestra, crema n.s.	1	potato, at farm/GLO U					1	2.22255	Potatoes		0.5	soup, thus assumed a water dilution	1		0.276942	0.549602	0	0	0	3.08989	0	0.654085	0.505242	0.646713	0.46963		0.0555558	0	0	0	0.312337	0	0.0661173	0.0510717	0.0653721	0.0474719	0	0	221	53.2	1	0	91.4	0.6	1.5	0	0	0
Boule de Berlin (fourrée de confiture)	Berliner	0.4	Wheat flour, at industrial mill/GLO U	0.3	Sugar, from sugarcane, at sugar refinery/GLO U	0.3	Butter, salted, at dairy/RER U	1	1.96078	Bread and pastries	Assumed that inedible parts and processing losses were accounted for in LCI, thereby only considered avoidable wastes at retail and consumer	1	n/a	1		3.26359	0.549059	0.791139	0	0	0.421348	0.825243	0.419467	0.645781	0.703234	0.422095		0.654045	0.942414	0	0	0.501915	0.983039	0.499674	0.769262	0.8377	0.502805	0	0	1370	326	8.4	0	32.2	2.2	6.8	0.9	0.1	0
Biscuit fourré n.s.	Biscotti ripieni n.s.	0.4	Wheat flour, at industrial mill/GLO U	0.3	Sugar, from sugarcane, at sugar refinery/GLO U	0.3	Butter, salted, at dairy/RER U	1	1.96078	Bread and pastries	Assumed that inedible parts and processing losses were accounted for in LCI, thereby only considered avoidable wastes at retail and consumer	1	n/a	1		3.26359	0.547309	0.949367	0	0	0.47191	0	0.603438	0.549401	0.668038	0.447887		0.65196	1.1309	0	0	0.562145	0	0.718823	0.654453	0.795775	0.533529	0	0	2100	502	7	0	3	3	7	0	0	0
Babeurre	Latticello	1	Liquid milk, whole milk, pasteurised, at dairy/RER U					1	1.12304	Milk, other dairy		1	n/a	1		2.06081	0.543085	3.16456	0	0	1.1236	2.91262	0.258532	0.574139	0.267237	0.770246		0.408505	2.38036	0	0	0.845163	2.19086	0.194466	0.431864	0.201014	0.579375	0	0	141	33	3.2	0	90.8	0	0.3	0	0.16	0.2
Cornet de glace	Cono gelato	1	Cream, 40% fat, pasteurised, at dairy/RER U					1	1.17647	Butter, buttermilk, skimmed milk	Assumed that inedible parts and processing losses were accounted for in LCI, thereby only considered avoidable wastes at retail and consumer	1	n/a	1		7.50555	0.539126	0.605696	0	0	0.53764	0.400485	0.601644	0.49302	0.612026	0.479093		1.47695	1.65932	0	0	1.47288	1.09714	1.64822	1.35064	1.67666	1.31249	0	0	788	188	2.6	0	54.9	1	5.1	0	0	0
Rouleau de printemps (non frit)	Involtino primavera (fresco)	0.3	Bread, from wheat flour, at plant/GLO U	0.7	Carrot, at farm/GLO U			1	1.96078	Bread and pastries	Assumed that inedible parts and processing losses were accounted for in LCI, thereby only considered avoidable wastes at retail and consumer	1	n/a	1		0.379955	0.537111	0	16.6667	0	0	0	0.708971	0.42641	0.209594	0.806822		0.0744884	0	2.31139	0	0	0	0.0983226	0.0591361	0.0290672	0.111893	0	0	1080	258	6	0	16.6213	0	0	0	0	0
Pain n.s.	Pane n.s.	1	Bread, from wheat flour, at plant/GLO U					1	1.96078	Bread and pastries	Assumed that inedible parts and processing losses were accounted for in LCI, thereby only considered avoidable wastes at retail and consumer	1	n/a	1		3.13589	0.532578	1.69415	0	0.570408	1.25512	0.351723	0.696418	0.392983	0.720821	0.37756		0.609589	1.93912	0	0.652889	1.4366	0.402583	0.79712	0.449808	0.825052	0.432155	0	0	1120	265	9.2	0	37.9	3.7	2.3	0.7	0.1	0.08
Powerade	Powerade	1	Sugar, from sugarcane, at sugar refinery/GLO U					1	1.03093	Sugar	Assumed that inedible parts and processing losses were accounted for in LCI, thereby only considered avoidable wastes at retail and consumer	0.1	beverage, adjusted for water weight	1		0.113791	0.531016	0	0	0	0	0.970874	1.03413	0	1.17584	0		0.0220552	0	0	0	0	0.0403242	0.0429513	0	0.0488373	0	0	0	205	48	0.2	0	87.9	0.1	0	0	0.08	0.71
Noix	Noce	1	Almonds, at farm/GLO U					1	3.03863	Nuts, seeds, oleiferous fruits		1	n/a	1		6.73497	0.530319	1.03556	5.8	1.79592	0.646067	0.407767	0.429652	0.640123	0.392188	0.644071		1.30366	2.54567	14.2579	4.41484	1.5882	1.0024	1.0562	1.57359	0.964101	1.5833	0	0	3060	742	15.9	0	4.1	6.7	6.3	49.4	0.14	0.1
Saucisson, vaudois (CH)	Saucisson vodese (CH)	1	Pork, fresh meat, at slaughterhouse/GLO U					1	1.17647	Pork	Assumed that inedible parts and processing losses were accounted for in LCI, thereby only considered avoidable wastes at retail and consumer	1	n/a	0.63	Assumed 10 CHF/kg vs. 16 CHF/kg for average	7.97389	0.528709	0	0	0	0	1.63107	0.663861	0.284839	0.757584	0.340229		1.53879	0	0	0	0	4.74718	1.93215	0.829016	2.20493	0.990226	0	0	1710	413	20.6	0	38.6	0	13.6	3.3	0.14	0.61
Boeuf, tranche	Manzo, fettina	1	Beef meat, fresh, from dairy cattle, at slaughterhouse, PEF compliant (*70% market) + Beef meat, fresh, from beef cattle, at slaughterhouse, PEF compliant (*30% market) = 19.96*0.7+34.26*0.3 = 24.25					1	1.07527	Beef, horse, veal	Assumed that inedible parts and processing losses were accounted for in LCI, thereby only considered avoidable wastes at retail and consumer	1	n/a	1		26.0753	0.527905	0.753165	0	2.44898	0.924157	0.169903	0.651241	0.445637	0.524489	0.530719		5.02432	7.16822	0	23.3081	8.79564	1.61705	6.19817	4.24134	4.99181	5.0511	0	0	645	153	31	0	64.4	0	1.5	0.1	0.2	2.1
Huile végétale n.s.	Olio vegetale n.s.	1	Sunflower oil, at oil mill/GLO U					1	1.33333	Vegetal oils and fats	Assumed that inedible parts and processing losses were accounted for in LCI, thereby only considered avoidable wastes at retail and consumer	1	n/a	1		5.42474	0.527546	0.121962	0.84	0.390918	0.18722	0.392994	0.53696	0.532295	0.728209	0.3623		1.04456	0.241489	1.66323	0.77403	0.3707	0.778139	1.0632	1.05396	1.44188	0.717365	0	0	3400	828	0	0	8.7574	0	7	0	0	0
Petit pain, ciabatta	Ciabatta	1	Bread, from wheat flour, at plant/GLO U					1	1.96078	Bread and pastries	Assumed that inedible parts and processing losses were accounted for in LCI, thereby only considered avoidable wastes at retail and consumer	1	n/a	1		3.13589	0.527136	1.42911	0	0	0.702247	2.49194	0.523075	0.328986	0.749419	0.344086		0.60336	1.63576	0	0	0.803792	2.85228	0.598712	0.376557	0.857785	0.393841	0	0	1320	311	12	0	25.5	0	0	0	0	0
Croissant, complet	Croissant integrale	1	Bread, from wheat flour, at plant/GLO U					1	1.96078	Bread and pastries	Assumed that inedible parts and processing losses were accounted for in LCI, thereby only considered avoidable wastes at retail and consumer	1	n/a	1		3.13589	0.525163	0.297468	0	0	0	0.349515	0.508661	0.559161	0.623944	0.443816		0.601102	0.340482	0	0	0	0.400054	0.582213	0.640016	0.714167	0.507992	56	0	1690	404	9	0	23.5	3.5	4.5	0	0	0
Sauce aigre-douce	Salsa agrodolce	1	Tomato paste production, at plant/GLO U					1	1.11111	Canned fruits	Assumed that inedible parts and processing losses were accounted for in LCI, thereby only considered avoidable wastes at retail and consumer	1	n/a	1		1.09294	0.524658	0	14.0667	0.230816	0	1.07282	0.478159	0.51318	0.655997	0.4165		0.209297	0	5.6115	0.0920776	0	0.427969	0.190748	0.204719	0.261691	0.166151	0	0	508	120	0.5	0	70.4	0.6	0.5	0	0	0
Tomme (CH)	Tomme (CH)	1	Soft cheese, Camembert-style, at dairy/RER U					1	1.33333	Cheese, whey	Assumed that inedible parts and processing losses were accounted for in LCI, thereby only considered avoidable wastes at retail and consumer	1	n/a	1		8.6928	0.520758	0.275949	0	1.23265	0.280899	0.587379	0.536867	0.498352	0.704971	0.369058		1.6523	0.875552	0	3.91105	0.891256	1.86368	1.70341	1.58121	2.23678	1.17097	0	0	1190	286	20.7	0	55	0	13.5	1	0.4	1.8
Flan au caramel	Crème caramel	1	Cream, from soft cheese production, at dairy/RER U					1	1.17647	Butter, buttermilk, skimmed milk	Assumed that inedible parts and processing losses were accounted for in LCI, thereby only considered avoidable wastes at retail and consumer	1	n/a	1		5.57827	0.518718	1.77215	0	0	0	0	0.473568	0.615662	0.615804	0.438768		1.05615	3.60822	0	0	0	0	0.964216	1.25353	1.25382	0.89336	0	0	527	125	3.4	0	69.3	0.1	1.4	0.1	0.2	0.3
Sauce à salade n.s.	Salsa per insalata n.s.	1	Tomato paste production, at plant/GLO U					1	1.11111	Canned fruits	Assumed that inedible parts and processing losses were accounted for in LCI, thereby only considered avoidable wastes at retail and consumer	1	n/a	1		1.09294	0.518343	0.517405	2.05333	0.457143	0.711236	0.155447	0.517346	0.556629	0.417379	0.601487		0.206778	0.206404	0.819119	0.182364	0.283727	0.062011	0.20638	0.222051	0.166502	0.239946	0	0	1160	281	0.6	0	63.7	0.2	2.5	0	0	0
Bâtonnet de poisson n.s.	Bastoncini di pesce n.s.	1	fish, marine//[GLO] landed hake to generic market for marine fish					1	2.26358	Fish, shellfish		1	n/a	1		1.8257	0.514362	0	0	0	1.14607	0	0.418821	0.659511	0.601817	0.442342		0.342761	0	0	0	0.763718	0	0.279095	0.439486	0.40104	0.294768	0	0.715	971	232	16.2	0	54.8	0.8	1	3.3	0.04	0.88
Crème brûlée	Crème brûlée	1	Cream, from soft cheese production, at dairy/RER U					1	1.17647	Butter, buttermilk, skimmed milk	Assumed that inedible parts and processing losses were accounted for in LCI, thereby only considered avoidable wastes at retail and consumer	1	n/a	1		5.57827	0.513822	1.3038	0	0	1.44663	0	0.441253	0.636735	0.605272	0.438512		1.04618	2.65462	0	0	2.94543	0	0.898421	1.29643	1.23237	0.89284	0	0	759	182	4.5	0	69.5	0	6	0	0	0
Gâteau des Rois (pâte levée) (CH)	Torta dei re Magi (pasta lievitata)(CH)	0.4	Wheat flour, at industrial mill/GLO U	0.3	Sugar, from sugarcane, at sugar refinery/GLO U	0.3	Butter, salted, at dairy/RER U	1	1.96078	Bread and pastries	Assumed that inedible parts and processing losses were accounted for in LCI, thereby only considered avoidable wastes at retail and consumer	1	n/a	1		3.26359	0.5133	0	0	0	1.61461	1.36117	0.342089	0.591413	0.364511	0.635827		0.611448	0	0	0	1.92334	1.62144	0.4075	0.704498	0.43421	0.757405	0	0	1320	312	9	0	29.5	2.5	4	0	0	0
Olives, noires	Olive nere	1	Olive, at farm/GLO U					1	2.26351	Legumes		1	n/a	1		0.77312	0.51195	1.07798	3.6	0.871938	0.219101	0.304486	0.46028	0.583177	0.551278	0.479563		0.144467	0.304194	1.01588	0.246051	0.0618279	0.0859226	0.129886	0.164566	0.155565	0.135327	0	0	619	150	0.9	0	72.4	4.3	1.4	1.6	0	0
Galettes de riz	Galletta di riso	1	Rice, at farm/GLO U					1	2.09327	Rice		0.333333	1:3 ratio for dry to cooked rice	1		0.778841	0.510077	1.41772	2.13333	4.83673	0.647472	0.287621	0.431618	0.608712	0.343266	0.647447		0.145003	0.403025	0.606457	1.37497	0.184061	0.0817641	0.122699	0.173043	0.0975825	0.184054	100	0	2090	499	7	0	36.3839	3	13	0	0	0
Amandes	Mandorle	1	Almonds, at farm/GLO U					1	3.03863	Nuts, seeds, oleiferous fruits		1	n/a	1		6.73497	0.509027	1.65226	0.866667	1.97143	0.350562	0.401701	0.506097	0.522893	0.344224	0.644742		1.25132	4.0617	2.13049	4.84629	0.861773	0.987486	1.24412	1.28541	0.846194	1.58494	0	0	2480	600	20.3	0	8.4	9.5	9.4	19.5	0.18	0.01
Biscôme (farci) (CH)	Biberli (con ripieno) (CH)	0.4	Wheat flour, at industrial mill/GLO U	0.3	Sugar, from sugarcane, at sugar refinery/GLO U	0.3	Butter, salted, at dairy/RER U	1	1.96078	Bread and pastries	Assumed that inedible parts and processing losses were accounted for in LCI, thereby only considered avoidable wastes at retail and consumer	1	n/a	1		3.26359	0.50566	0.593354	0	1.22449	0	0.194175	0.49492	0.548065	0.846312	0.225132		0.602348	0.706811	0	1.45863	0	0.231303	0.589554	0.652862	1.00814	0.26818	0	0	1610	383	8	0	17	2	2	0	0	0
Sbrinz (CH)	Sbrinz (CH)	1	Hard cheese, Emmental-style, at dairy/RER U					1	1.33333	Cheese, whey	Assumed that inedible parts and processing losses were accounted for in LCI, thereby only considered avoidable wastes at retail and consumer	1	n/a	1		11.6555	0.504925	0.213766	0	0	0.422753	1.00382	0.518419	0.440587	0.654417	0.381818		2.14808	0.909415	0	0	1.7985	4.2705	2.20549	1.87437	2.78406	1.62435	0	0	1730	417	28.6	0	31.9	0	19.9	1.5	0.3	3.2
Flocons d'avoine, complets	Fiocchi d’avena, integrali	1	Oat, at farm/GLO U					1	2.09327	Rice		0.5	assumed 1:2 ratio for dry to wet	1		0.409241	0.503719	1.03916	0	3.8251	0.117653	0.385027	0.528941	0.491574	0.593612	0.429692		0.075242	0.155223	0	0.571366	0.0175742	0.0575126	0.0790094	0.0734278	0.0886695	0.0641844	100	0	1570	373	13	0	12	7	1	0	0	0
Paupiette (CH)	Involtini (CH)	1	Beef meat, fresh, from dairy cattle, at slaughterhouse, PEF compliant (*70% market) + Beef meat, fresh, from beef cattle, at slaughterhouse, PEF compliant (*30% market) = 19.96*0.7+34.26*0.3 = 24.25					1	1.07527	Beef, horse, veal	Assumed that inedible parts and processing losses were accounted for in LCI, thereby only considered avoidable wastes at retail and consumer	1	n/a	1		26.0753	0.502896	0	0	0	2.27528	0	0.794984	0.272591	0.764564	0.287412		4.7863	0	0	0	21.6549	0	7.56624	2.59438	7.27672	2.73544	0	0	729	174	23.8	0	65.6	0.6	1.9	0	0	0
Bâtonnet de chocolat n.s.	Bastoncino al cioccolato n.s.	0.5	Milk chocolate, at plant/RER U	0.5	Bread, from wheat flour, at plant/GLO U			1	1.14943	Cocoa, coffee, tea	Assumed that inedible parts and processing losses were accounted for in LCI, thereby only considered avoidable wastes at retail and consumer	1	n/a	1		4.14573	0.502194	0.361646	0	0	0.241573	0.106796	0.526991	0.518917	0.608172	0.414921		0.759916	0.547239	0	0	0.365547	0.161603	0.797438	0.785221	0.920281	0.627855	0	0	2230	535	5.2	0	0.7	7	19.7	1.1	0.15	0
Perche de mer	Persico	1	fish, marine//[GLO] landed hake to generic market for marine fish					1	2.26358	Fish, shellfish		1	n/a	1		1.8257	0.498902	0	0	0	0	0	0.574302	0.477409	0.524452	0.477861		0.332459	0	0	0	0	0	0.382704	0.318136	0.349485	0.318438	0	0.220411	416	98	22.5	0	75.5	0	0.1	0.4	0.09	1
Vin mousseux	Spumante	1	Wine, vinegar, or spirit					1	1.45159	Apple juice		1	n/a	1		2.90319	0.497828	0	0	0	2.87921	0	0.594623	0.455567	0.414217	0.566681		0.52753	0	0	0	3.051	0	0.6301	0.482747	0.438931	0.600492	0	0	293	70	0.2	9.1	89	0	0	0	0	0
Camembert	Camembert	1	Soft cheese, Camembert-style, at dairy/RER U					1	1.33333	Cheese, whey	Assumed that inedible parts and processing losses were accounted for in LCI, thereby only considered avoidable wastes at retail and consumer	1	n/a	1		8.6928	0.494636	0.275949	0	0	0.667978	0.21165	0.337267	0.675686	0.769963	0.267903		1.56941	0.875552	0	0	2.11941	0.67154	1.07011	2.14387	2.44299	0.850021	0	0	1240	299	21.2	0	52.1	0	14.2	1.1	0.23	1.8
Pain de campagne	Pane campagnolo	1	Bread, from wheat flour, at plant/GLO U					1	1.96078	Bread and pastries	Assumed that inedible parts and processing losses were accounted for in LCI, thereby only considered avoidable wastes at retail and consumer	1	n/a	1		3.13589	0.493919	0	0	0	0	0	0.438449	0.598276	0.452938	0.527667		0.56534	0	0	0	0	0	0.501849	0.684787	0.518433	0.603968	0	0	1110	262	9	0	34.5	4	0.5	0	0	0
Saucisson n.s. (CH)	Saucisson n.s. (CH)	1	Pork, fresh meat, at slaughterhouse/GLO U					1	1.17647	Pork	Assumed that inedible parts and processing losses were accounted for in LCI, thereby only considered avoidable wastes at retail and consumer	1	n/a	0.63	Assumed 10 CHF/kg vs. 16 CHF/kg for average	7.97389	0.493604	0.670886	0	1.61224	0.129213	0.383495	0.215615	0.77334	0.398183	0.572183		1.43662	1.95259	0	4.69239	0.376072	1.11615	0.627542	2.25078	1.1589	1.66532	0	0	2270	550	20.9	0.1	22.9	0	19	5.6	0.24	1.5
Chou chinois	Cavolo cinese	1	Iceberg lettuce {GLO}| production | Alloc Rec, U					1	3.17678	Fresh vegetables		1	n/a	1		0.509298	0.49226	0.620253	4.15544	2	0.024127	0.728155	0.582952	0.380431	0.376113	0.587907		0.0915081	0.115301	0.772471	0.371788	0.00448506	0.13536	0.108367	0.0707197	0.0699171	0.109288	0	0	65	16	1.1	0	94.9	1.9	0.1	0.1	0.04	0
Porc, spare-rib	Maiale, puntina	1	Pork, fresh meat, at slaughterhouse/GLO U					1	1.17647	Pork	Assumed that inedible parts and processing losses were accounted for in LCI, thereby only considered avoidable wastes at retail and consumer	1	n/a	1.13	Assumed côtelettes maigres 18 CHF/kg vs. 16 CHF/kg for average	14.3024	0.489727	0	0	0	0.11236	2.60437	0.541613	0.222147	0.738525	0.284842		2.55656	0	0	0	0.586558	13.5958	2.82742	1.15969	3.85537	1.48698	0	0	1240	298	27.5	0	48.3	0	8.1	2	0.41	0.86
Flocons n.s.	Fiocchi n.s.	1	Wheat flour, at industrial mill/GLO U					1	1.96078	Bread and pastries	Assumed that inedible parts and processing losses were accounted for in LCI, thereby only considered avoidable wastes at retail and consumer	1	n/a	1		2.27714	0.489607	0.863256	2.48267	0.217143	0.415905	0.0092233	0.377829	0.646939	0.435507	0.534158		0.40694	0.717501	2.06349	0.18048	0.345682	0.00766601	0.314035	0.537707	0.361975	0.443969	100	0	1450	344	10.2	0	11.8	9	0.6	1.4	0.1	0
Pâte de poires en croûte (CH)	Pane alle pere lucernese (CH)	0.4	Wheat flour, at industrial mill/GLO U	0.3	Sugar, from sugarcane, at sugar refinery/GLO U	0.3	Butter, salted, at dairy/RER U	1	1.96078	Bread and pastries	Assumed that inedible parts and processing losses were accounted for in LCI, thereby only considered avoidable wastes at retail and consumer	1	n/a	1		3.26359	0.487654	0.474684	0	0	0.57514	0	0.79673	0.239378	0.827352	0.207912		0.580899	0.565449	0	0	0.685114	0	0.949074	0.28515	0.985551	0.247667	0	0	1500	358	5	0.3	20	7.7	5.8	0.9	0.08	0
Pâtes, orecchiette	Pasta, orecchiette	1	Pasta, dried, from durum wheat, at plant/GLO U					1	2	Pasta	Assumed that inedible parts and processing losses were accounted for in LCI, thereby only considered avoidable wastes at retail and consumer	0.4	1:2.5 ratio for dry to cooked pasta	1		1.23771	0.4869	0	0	0	0	0.815534	0.38171	0.554668	0.604611	0.389965		0.219965	0	0	0	0	0.36843	0.172444	0.25058	0.273143	0.176173	0	0	698	165	5.8	0	57	2.4	0.1	0.2	0.02	0
Veau, escalope petite et fine	Vitello, fettina	1	Beef meat, fresh, from dairy cattle, at slaughterhouse, PEF compliant (*70% market) + Beef meat, fresh, from beef cattle, at slaughterhouse, PEF compliant (*30% market) = 19.96*0.7+34.26*0.3 = 24.25					1	1.07527	Beef, horse, veal	Assumed that inedible parts and processing losses were accounted for in LCI, thereby only considered avoidable wastes at retail and consumer	1	n/a	1		26.0753	0.486437	0	0	0	0.314607	0	0.435271	0.58587	0.664034	0.340186		4.62966	0	0	0	2.99426	0	4.14268	5.576	6.31992	3.23771	0	0	591	140	30	0	66.6	0	0.5	0.3	0.32	1
Cracker (biscuit salé)	Cracker (biscotto salato)	1	Bread, from wheat flour, at plant/GLO U					1	1.96078	Bread and pastries	Assumed that inedible parts and processing losses were accounted for in LCI, thereby only considered avoidable wastes at retail and consumer	1	n/a	1		3.13589	0.48419	0.325949	0	0.857143	0.213483	0.679612	0.456429	0.490897	0.390647	0.561224		0.554204	0.373082	0	0.981086	0.244353	0.777884	0.522428	0.561881	0.447134	0.642377	0	0	1930	460	6	0	5	5	9	0	0	0
Pain bâlois (CH)	Pane basilese (CH)	1	Bread, from wheat flour, at plant/GLO U					1	1.96078	Bread and pastries	Assumed that inedible parts and processing losses were accounted for in LCI, thereby only considered avoidable wastes at retail and consumer	1	n/a	1		3.13589	0.482138	0	0	0	0	0.446177	0.542301	0.427746	0.335112	0.603215		0.551855	0	0	0	0	0.510694	0.620718	0.489598	0.383569	0.690439	30.08	0	1090	258	11	0	36	4	0.5	0	0	0
Féra	Coregone	1	fish, marine//[GLO] landed hake to generic market for marine fish					1	2.26358	Fish, shellfish		1	n/a	1		1.8257	0.482018	0	0	5.81633	1.10674	0	0.414943	0.596355	0.371459	0.573063		0.321208	0	0	3.87589	0.737512	0	0.27651	0.3974	0.247533	0.381879	0	0.763328	416	98	22.5	0	75.5	0	0.1	0.4	0.09	1
Espresso, sans caféine	Espresso senza caffeina	1	Coffee, decaffeinated (CO2), roast and ground, at plant/GLO U					1	1.14943	Cocoa, coffee, tea	Assumed that inedible parts and processing losses were accounted for in LCI, thereby only considered avoidable wastes at retail and consumer	0.1	beverage, adjusted for water weight	1		1.1652	0.479121	0.332278	0	0	0	0	0.380041	0.624064	0.399519	0.544674		0.203769	0.141317	0	0	0	0	0.161631	0.265413	0.169915	0.231649	0	0	8	2	0.1	0	99.4	0.1	0	0	0	0
Charcuterie n.s.	Insaccato n.s.	1	Pork, fresh meat, at slaughterhouse/GLO U					1	1.17647	Pork	Assumed that inedible parts and processing losses were accounted for in LCI, thereby only considered avoidable wastes at retail and consumer	1	n/a	1		12.657	0.478037	0	0	2.14286	0.353073	0.878017	0.425899	0.487244	0.785121	0.225153		2.20844	0	0	9.89956	1.63112	4.05626	1.96757	2.25097	3.6271	1.04016	0	0	1200	289	14.1	0	56.5	0	9.7	2.4	0.13	0.95
Café mélange (à la crème fouettée), avec caféine	Melange (con panna), con caffeina	1	Coffee, regular, roast and ground, at plant/GLO U					1	1.14943	Cocoa, coffee, tea	Assumed that inedible parts and processing losses were accounted for in LCI, thereby only considered avoidable wastes at retail and consumer	0.1	beverage, adjusted for water weight	1		1.05404	0.477915	0	0	0	1.29213	0	0.801448	0.214678	0.400855	0.541373		0.183865	0	0	0	0.497114	0	0.308335	0.0825916	0.154218	0.208279	0	0	156	37	0.7	0	92.3	0.5	0.7	0	0	0
Radis blanc (long)	Ravanello bianco	1	Carrot, at farm/GLO U					1	3.17678	Fresh vegetables		1	n/a	1		0.323122	0.471711	0.322785	0	0.408163	1.32894	0	0.36888	0.619513	0.572325	0.388855		0.0556334	0.0380691	0	0.0481386	0.156735	0	0.0435056	0.073065	0.0674998	0.0458613	0	0	75	18	0.6	0	94.8	1.2	0	0	0.04	0
Pain croustillant	Pane croccante	1	Bread, from wheat flour, at plant/GLO U					1	1.96078	Bread and pastries	Assumed that inedible parts and processing losses were accounted for in LCI, thereby only considered avoidable wastes at retail and consumer	1	n/a	1		3.13589	0.470945	0.039557	0	1.44898	1.04494	0.368932	0.483583	0.469234	0.360836	0.56162		0.539044	0.0452769	0	1.6585	1.19604	0.42228	0.553509	0.537085	0.413013	0.64283	0	0	1490	353	11.3	0	12.1	10.1	0.9	2.9	0.13	0
Bitter Lemon	Bitter Lemon	1	Sugar, from sugarcane, at sugar refinery/GLO U					1	1.03093	Sugar	Assumed that inedible parts and processing losses were accounted for in LCI, thereby only considered avoidable wastes at retail and consumer	0.1	beverage, adjusted for water weight	1		0.113791	0.46826	0	0	0	0	0	0.361944	0.619071	0.662747	0.308099		0.0194486	0	0	0	0	0	0.0150329	0.0257124	0.0275265	0.0127965	0	0	163	38	0.5	0	91	0	0	0	0	0
Potage, aux grains d'avoine	Minestra d’avena	1	potato, at farm/GLO U					1	2.22255	Potatoes		0.5	soup, thus assumed a water dilution	1		0.276942	0.463818	0	0	0	0	0.299029	0.336091	0.604094	0.382149	0.531074		0.0468845	0	0	0	0	0.030227	0.0339733	0.061064	0.038629	0.0536829	0	0	175	42	1.4	0	91	0.5	0.5	0.2	0.03	0
Gâteau aux noix des Grisons (CH)	Torta di noci grigionese (CH)	0.4	Wheat flour, at industrial mill/GLO U	0.3	Sugar, from sugarcane, at sugar refinery/GLO U	0.3	Butter, salted, at dairy/RER U	1	1.96078	Bread and pastries	Assumed that inedible parts and processing losses were accounted for in LCI, thereby only considered avoidable wastes at retail and consumer	1	n/a	1		3.26359	0.458801	0	0	0	1.06742	0.181675	0.319063	0.622227	0.648568	0.302528		0.54653	0	0	0	1.27152	0.216413	0.380072	0.741204	0.772582	0.360375	0	0	2100	502	7	0	9.5	2.5	10	0	0	0
Viande à bouillir n.s.	Bollito di carne n.s.	1	Beef meat, fresh, from dairy cattle, at slaughterhouse, PEF compliant (*50% market) + Beef meat, fresh, from beef cattle, at slaughterhouse, PEF compliant (*50% market) = 19.96*0.5+34.26*0.5 = 27.11					1	1.07527	Beef, horse, veal	Assumed that inedible parts and processing losses were accounted for in LCI, thereby only considered avoidable wastes at retail and consumer	1	n/a	1.12	Assumed boeuf, à bouillir, 27 CHF/kg vs. 24 CHF/kg for average	32.6486	0.453226	0	0	0	0.576966	0	0.439592	0.513002	0.292531	0.585559		5.40097	0	0	0	6.87556	0	5.2385	6.11331	3.48601	6.97795	0	0	555	132	20.7	0	71.2	0	2.5	0.5	0.13	1.4
Papaye	Papaia	1	Banana, at farm/GLO U					1	2.41233	Exotic and citrus table fruits		1	n/a	1		0.501341	0.451253	0.316456	0	2.04082	1.05618	0.204445	0.699069	0.237356	0.106895	0.734833		0.0825745	0.057908	0	0.373448	0.19327	0.0374112	0.127922	0.0434337	0.0195606	0.134467	0	0	240	57	0.7	0	84.3	2	0	0.1	0.04	0
Biscottes normales	Zwieback normali	1	Bread, from wheat flour, at plant/GLO U					1	1.96078	Bread and pastries	Assumed that inedible parts and processing losses were accounted for in LCI, thereby only considered avoidable wastes at retail and consumer	1	n/a	1		3.13589	0.450486	0.178006	0	0	0.0674157	0.985922	0.609223	0.242149	0.452185	0.449087		0.515626	0.203746	0	0	0.0771641	1.12849	0.697317	0.277164	0.517571	0.514025	0	0	1810	428	14.7	0	3.6	2.6	4.9	1.1	0.23	0.09
Sauce soja	Salsa di soia	1	Soybean, at farm/GLO U					1	2.26351	Legumes		1	n/a	1		6.08211	0.449015	0.160754	6.24185	0.724675	0.683866	0.325324	0.372169	0.535935	0.483558	0.420568		0.9968	0.356869	13.8567	1.60876	1.51816	0.722209	0.826204	1.18976	1.07348	0.933649	0	0	267	62.8	8.8	0	75	0	0	0	0	0
Laitue, romaine	Lattuga	1	Iceberg lettuce {GLO}| production | Alloc Rec, U					1	3.17678	Fresh vegetables		1	n/a	1		0.509298	0.447588	0	0	1.61224	0.280899	0.459846	0.171936	0.712483	0.481281	0.419841		0.0832038	0	0	0.299706	0.0522174	0.0854825	0.0319618	0.132446	0.0894672	0.0780459	0	0	66	16	1.2	0	94.5	1.5	0	0.2	0.07	0
Ebly	Ebly	1	Wheat grain, at farm/GLO U					1	1.96078	Bread and pastries	Assumed that inedible parts and processing losses were accounted for in LCI, thereby only considered avoidable wastes at retail and consumer	1	n/a	1		1.66236	0.447425	0	0	0	0	0	0.295243	0.640381	0.67985	0.256023		0.27148	0	0	0	0	0	0.179142	0.388558	0.412507	0.155345	0	0	718	171	5.1	0	58	6.2	0.4	0.6	0.03	0
Olives, vertes	Olive verdi	1	Olive, at farm/GLO U					1	2.26351	Legumes		1	n/a	1		0.77312	0.446954	0.436709	0	0	0.742697	0.658981	0.52793	0.346961	0.629278	0.296809		0.126125	0.123234	0	0	0.209581	0.185957	0.148976	0.0979086	0.177575	0.0837563	0	0	517	126	1.3	0	77	4	1.8	1.4	0.08	0
Magnum	Magnum	1	Cream, 40% fat, pasteurised, at dairy/RER U					1	1.17647	Butter, buttermilk, skimmed milk	Assumed that inedible parts and processing losses were accounted for in LCI, thereby only considered avoidable wastes at retail and consumer	1	n/a	1		7.50555	0.446697	0	0	1.79592	0	0.854369	0.315408	0.531536	0.518439	0.387617		1.22374	0	0	4.91997	0	2.34057	0.86407	1.45616	1.42028	1.06189	0	0	992	238	3.1	0	57.2	1.1	9.8	0	0	0
Petit pain, au lait	Panino al latte	1	Bread, from wheat flour, at plant/GLO U					1	1.96078	Bread and pastries	Assumed that inedible parts and processing losses were accounted for in LCI, thereby only considered avoidable wastes at retail and consumer	1	n/a	1		3.13589	0.445993	0	0	1.22449	0	0	0.618666	0.325137	0.60302	0.316681		0.510484	0	0	1.40155	0	0	0.708125	0.372152	0.690216	0.362473	0	0	1410	333	10	0	25	1	1.5	0	0	0
Saucisse de veau	Salsiccia di vitello	1	Beef meat, fresh, from dairy cattle, at slaughterhouse, PEF compliant (*70% market) + Beef meat, fresh, from beef cattle, at slaughterhouse, PEF compliant (*30% market) = 19.96*0.7+34.26*0.3 = 24.25					1	1.07527	Beef, horse, veal	Assumed that inedible parts and processing losses were accounted for in LCI, thereby only considered avoidable wastes at retail and consumer	1	n/a	0.63	Assumed 10 CHF/kg vs. 16 CHF/kg for average	16.4274	0.445158	0.759494	0	0	0	0.208738	0.508939	0.407888	0.221807	0.629088		2.66917	4.55393	0	0	0	1.25159	3.0516	2.4457	1.32995	3.77202	0	0	1120	270	21.1	0.1	52.1	0	7.5	2.2	0.21	1.7
Gâteau aux fraises	Torta di fragole	0.4	Wheat flour, at industrial mill/GLO U	0.3	Sugar, from sugarcane, at sugar refinery/GLO U	0.3	Butter, salted, at dairy/RER U	1	1.96078	Bread and pastries	Assumed that inedible parts and processing losses were accounted for in LCI, thereby only considered avoidable wastes at retail and consumer	1	n/a	1		3.26359	0.444771	0	0	0	0	0	0.58061	0.359355	0.72196	0.216505		0.529817	0	0	0	0	0	0.69163	0.428068	0.860007	0.257904	0	0	679	161	3	0	64.5	0.5	1.5	0	0	0
Agneau, côtelette	Agnello, costoletta	1	Beef meat, fresh, from dairy cattle, at slaughterhouse, PEF compliant (*70% market) + Beef meat, fresh, from beef cattle, at slaughterhouse, PEF compliant (*30% market) = 19.96*0.7+34.26*0.3 = 24.25					1	1.07527	Beef, horse, veal	Assumed that inedible parts and processing losses were accounted for in LCI, thereby only considered avoidable wastes at retail and consumer	1	n/a	1	Assumed same relative to average	26.0753	0.44092	0	0	0	0	0.23301	0.350185	0.549912	0.705566	0.222983		4.19645	0	0	0	0	2.21766	3.33288	5.23377	6.71521	2.12224	0	0	1110	267	30.1	0	48.4	0	7.8	1.4	0.07	3.8
Cake au citron	Cake al limone	0.4	Wheat flour, at industrial mill/GLO U	0.3	Sugar, from sugarcane, at sugar refinery/GLO U	0.3	Butter, salted, at dairy/RER U	1	1.96078	Bread and pastries	Assumed that inedible parts and processing losses were accounted for in LCI, thereby only considered avoidable wastes at retail and consumer	1	n/a	1		3.26359	0.439009	0.242089	0	0	0.735674	0.464199	0.429182	0.445906	0.360569	0.503604		0.522952	0.288379	0	0	0.876344	0.552959	0.511246	0.531169	0.429514	0.599899	0	0	1710	408	7	0	22	2	6	0	0	0
Sauce Béchamel	Salsa besciamella	1	Tomato paste production, at plant/GLO U					1	1.11111	Canned fruits	Assumed that inedible parts and processing losses were accounted for in LCI, thereby only considered avoidable wastes at retail and consumer	1	n/a	1		1.09294	0.437414	0	0	0	0.229213	0.478107	0.481303	0.390852	0.376749	0.487372		0.174494	0	0	0	0.0914382	0.190727	0.192002	0.155919	0.150293	0.194423	0	0	614	148	4.3	0	75.4	0.2	6	0.5	0.16	0.11
Gelée n.s.	Gelatina n.s.	1	Sugar, from sugarcane, at sugar refinery/GLO U					1	1.03093	Sugar	Assumed that inedible parts and processing losses were accounted for in LCI, thereby only considered avoidable wastes at retail and consumer	1	n/a	1		1.13791	0.436319	0.741313	0	0	0.101618	0.0578485	0.565265	0.350739	0.609209	0.293944		0.18122	0.307896	0	0	0.0422059	0.0240267	0.234777	0.145676	0.253028	0.122086	0	0	1090	256	0.5	0	36.5	0.5	0	0	0	0
Sauce à salade au yoghourt	Salsa per insalata allo yogurt	1	Tomato paste production, at plant/GLO U					1	1.11111	Canned fruits	Assumed that inedible parts and processing losses were accounted for in LCI, thereby only considered avoidable wastes at retail and consumer	1	n/a	1		1.09294	0.435784	0.791139	0	0.857143	0.680899	0.203883	0.308241	0.582783	0.412738	0.454762		0.173844	0.315603	0	0.341933	0.271625	0.0813335	0.122964	0.232485	0.16465	0.181415	0	0	630	152	2.5	0	78	0.5	1.5	0	0	0
Jus de carottes	Succo di carota	1	Carrot, at farm/GLO U					1	3.17678	Fresh vegetables		2	factor 2 assumption, e.g. 2 kg of fruit needed to make 1 L of juice.	1		0.646244	0.434468	0.949367	0	0	0	0	0.698035	0.224663	0.614645	0.286092		0.102482	0.223936	0	0	0	0	0.164652	0.0529933	0.144982	0.067483	0	0	162	38	0.5	0	90.5	0	0	0	0	0
Couronne de pain croustillante (farine blanche)	Corona croccante	1	Bread, from wheat flour, at plant/GLO U					1	1.96078	Bread and pastries	Assumed that inedible parts and processing losses were accounted for in LCI, thereby only considered avoidable wastes at retail and consumer	1	n/a	1		3.13589	0.433391	0	0	0	0.561798	0	0.327063	0.580629	0.485836	0.390202		0.49606	0	0	0	0.643034	0	0.374356	0.664588	0.556088	0.446626	0	0	1050	247	10	0	38	3	0.5	0	0	0
Graisse n.s.	Grasso n.s.	1	Pork, food grade fat, at slaughterhouse/DE U					1	1.17647	Pork	Assumed that inedible parts and processing losses were accounted for in LCI, thereby only considered avoidable wastes at retail and consumer	1	n/a	1		2.17754	0.430361	0.649649	0	1.66995	0.165492	0.309968	0.368103	0.502857	0.559351	0.324138		0.342052	0.516343	0	1.32728	0.131533	0.246364	0.292569	0.399671	0.444573	0.257625	0	0	3290	799	0	0	1.2	0	41.3	8.8	0	0
Snickers	Snickers	1	Milk chocolate, at plant/RER U					1	1.14943	Cocoa, coffee, tea	Assumed that inedible parts and processing losses were accounted for in LCI, thereby only considered avoidable wastes at retail and consumer	1	n/a	1		14.7447	0.428916	0.696203	0	0.816327	0.101124	0	0.385212	0.515227	0.64511	0.25088		2.30834	3.74682	0	4.3933	0.544227	0	2.07313	2.77285	3.47185	1.35019	0	0	2260	541	8.4	0	3.2	2.2	16.3	0	0	0
Vin, blanc dilué avec de l'eau	Vino bianco spritz	1	Wine, vinegar, or spirit					1	1.45159	Apple juice		1	n/a	1		2.90319	0.424813	3.5443	13.3333	8.16327	0	0	0.289555	0.599101	0.320684	0.510563		0.450159	3.75577	14.1288	8.65031	0	0	0.306831	0.634846	0.339817	0.541025	0	0	147	35	0.1	5	94.5	0	0	0	0	0.05
Pâtes, ravioli, farce de fromage	Pasta, ravioli, ripieno di formaggio	0.5	Pasta, dried, from durum wheat, at plant/GLO U	0.5	Soft cheese, Camembert-style, at dairy/RER U			1	2	Pasta	Assumed that inedible parts and processing losses were accounted for in LCI, thereby only considered avoidable wastes at retail and consumer	0.4	1:2.5 ratio for dry to cooked pasta	1		1.61335	0.420999	0.759494	0	0	0.629213	0.820388	0.505688	0.298153	0.436772	0.408011		0.247915	0.447245	0	0	0.370526	0.483104	0.297785	0.175574	0.257203	0.240266	0	0	1080	256	10	0	41	1.5	0	0	0	0
Gâteau n.s.	Torta n.s.	0.4	Wheat flour, at industrial mill/GLO U	0.3	Sugar, from sugarcane, at sugar refinery/GLO U	0.3	Butter, salted, at dairy/RER U	1	1.96078	Bread and pastries	Assumed that inedible parts and processing losses were accounted for in LCI, thereby only considered avoidable wastes at retail and consumer	1	n/a	1		3.26359	0.417629	0	0	0	0	0.938562	0.523886	0.261458	0.380205	0.448448		0.497485	0	0	0	0	1.11803	0.624059	0.311452	0.452905	0.534197	0	0	1770	425	7.5	0	20.3	3.7	9.2	2.4	0.13	0
Grains de millet	Grani di miglio	1	Wheat grain, at farm/GLO U					1	1.96078	Bread and pastries	Assumed that inedible parts and processing losses were accounted for in LCI, thereby only considered avoidable wastes at retail and consumer	1	n/a	1		1.66236	0.413245	1.79747	20	0	0	0	0.325129	0.540826	0.341529	0.472303		0.250741	1.09063	12.1352	0	0	0	0.197276	0.328152	0.207226	0.286575	100	0	612	145	3.6	0	66.8	1.6	0.5	0.7	0.02	0
Gâteau au séré (séré cru sur une pâte cuite)	Torta di ricotta (pasta cotta ripiena di ricotta)	0.4	Wheat flour, at industrial mill/GLO U	0.3	Sugar, from sugarcane, at sugar refinery/GLO U	0.3	Butter, salted, at dairy/RER U	1	1.96078	Bread and pastries	Assumed that inedible parts and processing losses were accounted for in LCI, thereby only considered avoidable wastes at retail and consumer	1	n/a	1		3.26359	0.412467	1.72152	0	0	0	0	0.324121	0.54019	0.3345	0.476673		0.491335	2.05069	0	0	0	0	0.386097	0.64348	0.398461	0.567818	0	0	1060	253	4.5	0	55.5	0	0	0	0	0
Bière à la grenadine	Birra alla granatina	1	Beer					1	1.45159	Apple juice		1	n/a	1		1.45159	0.410331	0	0	0	0	0	0.620476	0.249626	0.106895	0.660211		0.217406	0	0	0	0	0	0.328748	0.13226	0.0566362	0.349801	0	0	162	38	0.2	1.3	91.1	0	0	0	0.01	0
Farmer Croc	Farmer Croc	1	Oat, at farm/GLO U					1	2.09327	Rice		1	n/a	1		0.818482	0.40745	0.506329	0	0	0.449438	0	0.308234	0.545152	0.368899	0.439197		0.121724	0.151264	0	0	0.134268	0	0.0920837	0.162862	0.110207	0.131208	0	0	1690	402	8	0	6	12	1.5	0	0	0
Pain aux fruits	Pane ai frutti	1	Bread, from wheat flour, at plant/GLO U					1	1.96078	Bread and pastries	Assumed that inedible parts and processing losses were accounted for in LCI, thereby only considered avoidable wastes at retail and consumer	1	n/a	1		3.13589	0.406821	1.51051	0	0	0.036236	0.0125243	0.30727	0.543495	0.0971005	0.661877		0.465647	1.72893	0	0	0.0414757	0.0143353	0.351701	0.622084	0.111141	0.757584	0	0	1200	285	7	0	33	4	0.8	0	0	0
Sardine	Sardine	1	fish, marine//[GLO] landed anchovy to generic market for marine fish					1	2.26358	Fish, shellfish		1	n/a	1		0.136873	0.405322	0	0	0	0	0.582524	0.763573	0.0411882	0.349278	0.451474		0.0202493	0	0	0	0	0.0291021	0.038147	0.00205771	0.0174495	0.022555	0	1.48	606	145	17	0	73.5	0.5	2	0	0	0
Croissant aux noix (pâte feuilletée)	Croissant alle nocciole (di pasta sfoglia)	0.4	Wheat flour, at industrial mill/GLO U	0.3	Sugar, from sugarcane, at sugar refinery/GLO U	0.3	Butter, salted, at dairy/RER U	1	1.96078	Bread and pastries	Assumed that inedible parts and processing losses were accounted for in LCI, thereby only considered avoidable wastes at retail and consumer	1	n/a	1		3.26359	0.404465	0.126582	0	0	0	0	0.457368	0.394983	0.810342	0.0702245		0.481804	0.150786	0	0	0	0	0.544822	0.470508	0.965289	0.0836522	0	0	1730	416	6.6	0	28.3	2.6	10	2.2	0.04	0.12
Roesti, au lard	Rösti, con pancetta	1	Potato, at farm/GLO U					1	2.22255	Potatoes		1	n/a	1		0.553883	0.403331	0	0	0	0	0	0.864012	0	0	0.735475		0.0815403	0	0	0	0	0	0.174675	0	0	0.148689	0	0	485	116	3.5	0	77.5	2	1.5	0	0	0
Gorgonzola	Gorgonzola	1	Soft cheese, Camembert-style, at dairy/RER U					1	1.33333	Cheese, whey	Assumed that inedible parts and processing losses were accounted for in LCI, thereby only considered avoidable wastes at retail and consumer	1	n/a	1		8.6928	0.402477	1.37848	0	0	0	0	0.26115	0.580329	0.549067	0.28176		1.27701	4.37374	0	0	0	0	0.828597	1.84131	1.74212	0.893989	0	0	1490	359	19.4	0	42.4	0	18.7	1.4	0.18	1.2
Laitue, pommée rouge	Insalata cappuccio, rossa	1	Iceberg lettuce {GLO}| production | Alloc Rec, U					1	3.17678	Fresh vegetables		1	n/a	1		0.509298	0.402001	0	0	0	0.280899	0.0194175	0.502377	0.344429	0.300056	0.485953		0.0747295	0	0	0	0.0522174	0.00360959	0.0933888	0.0640273	0.0557786	0.0903356	0	0	77	18	1.6	0	93.9	1.9	0	0.1	0.08	0
Pain de maïs	Pane di mais	1	Bread, from wheat flour, at plant/GLO U					1	1.96078	Bread and pastries	Assumed that inedible parts and processing losses were accounted for in LCI, thereby only considered avoidable wastes at retail and consumer	1	n/a	1		3.13589	0.401489	0	0	0.638908	1.02809	0.679017	0.251184	0.518073	0.286803	0.495933		0.459544	0	0	0.731294	1.17675	0.777203	0.287505	0.592986	0.328274	0.567645	0	0	1170	277	9	0	37	0	0	0	0	0
Pangasius	Pangasio	1	fish, marine//[GLO] landed hake to generic market for marine fish					1	2.26358	Fish, shellfish		1	n/a	1		1.8257	0.398555	0.270427	0	0	0.224719	0.73301	0.345822	0.415074	0.351145	0.437597		0.265589	0.180207	0	0	0.149749	0.488464	0.230449	0.276598	0.233996	0.291607	0	0.309079	403	95	22.6	0	76.4	0	0.1	0.2	0.04	1.4
Céleri en branches	Sedano, gambo	1	Iceberg lettuce {GLO}| production | Alloc Rec, U					1	3.17678	Fresh vegetables		1	n/a	1		0.509298	0.396804	0.189873	0	0.482143	0	0	0.504323	0.333799	0.184213	0.571874		0.0737635	0.0352963	0	0.0896274	0	0	0.0937506	0.0620512	0.0342441	0.106308	0	0	60	14	0.9	0	94.4	2	0	0	0.04	0
Falafel (boulettes)	Falafel (polpette)	1	Soybean, at farm/GLO U					1	2.26351	Legumes		1	n/a	1		6.08211	0.394582	0.398734	7.33333	0	0	0	0.0941055	0.725289	0.586186	0.236796		0.87596	0.885178	16.2798	0	0	0	0.208911	1.61012	1.30131	0.52568	0	0	967	232	7	0	53	8	1.5	0	0	0
Salametti	Salametto	1	Pork, fresh meat, at slaughterhouse/GLO U					1	1.17647	Pork	Assumed that inedible parts and processing losses were accounted for in LCI, thereby only considered avoidable wastes at retail and consumer	1	n/a	1.25	Assumed 20 CHF/kg vs. 16 CHF/kg for average	15.8212	0.393998	0	0	0	0.101124	0.592233	0.203723	0.557331	0.548548	0.266725		2.27524	0	0	0	0.583963	3.41999	1.17645	3.21844	3.16773	1.54027	0	0	1520	367	24.1	0	40.2	0	11.3	2.7	0.18	1.2
Cantadou	Cantadou	1	Hard cheese, Emmental-style, at dairy/RER U					1	1.33333	Cheese, whey	Assumed that inedible parts and processing losses were accounted for in LCI, thereby only considered avoidable wastes at retail and consumer	1	n/a	1		11.6555	0.389302	0.2587	0	0	0.101124	0	0.243585	0.570037	0.399955	0.380529		1.65619	1.10058	0	0	0.430206	0	1.03627	2.42508	1.70151	1.61887	0	0	1400	338	7.9	0	52	0	19.2	1.5	0.26	0.6
Jus de tomates	Succo di pomodoro	1	Tomato juice production, at plant/GLO U					1	1.55234	Other fresh fruit juices		1	n/a	1		0.0232662	0.388804	0.632911	0	0	0	0	0.540366	0.28245	0.586365	0.226112		0.00330179	0.0053748	0	0	0	0	0.00458888	0.00239862	0.00497952	0.00192018	0	0	65	15	0.8	0	95.3	0.1	0	0.1	0.02	0
Croissant aux noix (pâte levée)	Croissant alle nocciole (di pasta lievitata)	0.4	Wheat flour, at industrial mill/GLO U	0.3	Sugar, from sugarcane, at sugar refinery/GLO U	0.3	Butter, salted, at dairy/RER U	1	1.96078	Bread and pastries	Assumed that inedible parts and processing losses were accounted for in LCI, thereby only considered avoidable wastes at retail and consumer	1	n/a	1		3.26359	0.385657	0	0	0	0	0	0.435109	0.377571	0.711331	0.117463		0.459399	0	0	0	0	0	0.518306	0.449767	0.847346	0.139923	0	0	1320	315	7.5	0	35.8	2.6	3.4	1.5	0.13	0.41
Haricots, rognons de coq	Fagioli americani	1	Soybean, at farm/GLO U					1	2.26351	Legumes		0.333333	1:3 ratio for dry to cooked beans	1		2.02737	0.385627	0.126582	1.6384	0	0	0.453723	0.541297	0.228316	0.470168	0.316007		0.28536	0.0936696	1.2124	0	0	0.33575	0.400555	0.168951	0.34792	0.233842	0	0	458	109	7	0	70.5	6	0.5	0	0	0
Dorade royale	Orata	1	fish, marine//[GLO] landed hake to generic market for marine fish					1	2.26358	Fish, shellfish		1	n/a	1		1.8257	0.38372	0	0	0	0	0	0.449716	0.359461	0.564538	0.234815		0.255703	0	0	0	0	0	0.299682	0.239538	0.376197	0.156476	0	0	1100	264	18.4	0	48.6	0.9	1.1	3.8	0.04	0.9
Pâtes, rigatoni	Pasta, rigatoni	1	Pasta, dried, from durum wheat, at plant/GLO U					1	2	Pasta	Assumed that inedible parts and processing losses were accounted for in LCI, thereby only considered avoidable wastes at retail and consumer	0.4	1:2.5 ratio for dry to cooked pasta	1		1.23771	0.381366	0	0	0	0	0	0.290589	0.508238	0.415286	0.353433		0.172288	0	0	0	0	0	0.131278	0.229604	0.187612	0.159669	0	0	698	165	5.8	0	57	2.4	0.1	0.2	0.02	0
Farine n.s.	Farina n.s.	1	Wheat flour, at industrial mill/GLO U					1	1.96078	Bread and pastries	Assumed that inedible parts and processing losses were accounted for in LCI, thereby only considered avoidable wastes at retail and consumer	1	n/a	1		2.27714	0.38125	0.211086	2.31467	0	0.624884	0.497151	0.320324	0.428156	0.535731	0.254033		0.316878	0.175445	1.92385	0	0.519377	0.41321	0.26624	0.355865	0.445277	0.211142	0	0	1460	344	12.2	0	13.8	3.8	0.3	0.7	0.04	0
Mirabelle	Susina goccia d’oro	1	Apricot, at farm/GLO U					1	2.26645	Apple juice		1	n/a	1		0.366769	0.376712	0	0	7.67347	0	0.730097	0.0970281	0.610417	0.224931	0.501704		0.0504306	0	0	1.02725	0	0.0977385	0.0129892	0.0817169	0.0301116	0.0671634	0	0	242	57	0.7	0	82.7	2.3	0	0	0.04	0
Fruits oléagineux n.s.	Frutti a guscio n.s.	1	Almonds, at farm/GLO U					1	3.03863	Nuts, seeds, oleiferous fruits		1	n/a	1		6.73497	0.375181	0.642763	0	0.120611	0.691696	0.319951	0.232588	0.518542	0.391127	0.362049		0.922293	1.58008	0	0.296495	1.70037	0.786524	0.571763	1.27471	0.961493	0.890012	0	0	2480	600	20.3	0	8.4	9.5	9.4	19.5	0.18	0.01
Jambon de dinde	Prosciutto di tacchino	1	Chicken, fresh meat, at slaughterhouse/GLO U					1	1.11111	Poultry	Assumed that inedible parts and processing losses were accounted for in LCI, thereby only considered avoidable wastes at retail and consumer	1	n/a	1		8.39885	0.374828	0	0	0	0.606742	0.0705805	0.531345	0.254993	0.552785	0.22828		1.14907	0	0	0	1.86001	0.21637	1.62888	0.781702	1.69461	0.699811	0	0	486	115	23	0	73.5	0.5	1	0	0	0
Pâte à tartiner salée n.s.	Prodotto da spalmare salato n.s.	1	Tomato paste production, at plant/GLO U					1	1.11111	Canned fruits	Assumed that inedible parts and processing losses were accounted for in LCI, thereby only considered avoidable wastes at retail and consumer	1	n/a	1		1.09294	0.372832	0.765886	3.64	0.816327	0.306742	0	0.325884	0.456506	0.368959	0.376021		0.148731	0.305529	1.45207	0.32565	0.122366	0	0.130002	0.18211	0.147186	0.150003	0	0	952	230	6	0	64.5	3.5	3	0	0	0
Cerf n.s.	Cervo n.s.	1	Beef meat, fresh, from dairy cattle, at slaughterhouse, PEF compliant (*70% market) + Beef meat, fresh, from beef cattle, at slaughterhouse, PEF compliant (*30% market) = 19.96*0.7+34.26*0.3 = 24.25					1	1.07527	Beef, horse, veal	Assumed that inedible parts and processing losses were accounted for in LCI, thereby only considered avoidable wastes at retail and consumer	1	n/a	1		26.0753	0.372492	0	0	0	0	0.504854	0.416831	0.316069	0.660201	0.135563		3.54519	0	0	0	0	4.80494	3.96717	3.00818	6.28345	1.29022	0	0	644	152	31.6	0	61	0	1.6	0.7	0.66	6
Strudel doux	Strudel dolce	0.4	Wheat flour, at industrial mill/GLO U	0.3	Sugar, from sugarcane, at sugar refinery/GLO U	0.3	Butter, salted, at dairy/RER U	1	1.96078	Bread and pastries	Assumed that inedible parts and processing losses were accounted for in LCI, thereby only considered avoidable wastes at retail and consumer	1	n/a	1		3.26359	0.372303	0	0	0	0.842697	0.728155	0.500065	0.212344	0.437654	0.318486		0.443491	0	0	0	1.00383	0.867387	0.595683	0.252947	0.521338	0.379384	0	0	1360	325	6	0	37.5	2.5	6	0	0	0
Branche	Branche	1	Milk chocolate, at plant/RER U					1	1.14943	Cocoa, coffee, tea	Assumed that inedible parts and processing losses were accounted for in LCI, thereby only considered avoidable wastes at retail and consumer	1	n/a	1		14.7447	0.370384	0.379747	0	0.55102	0.516854	0.42233	0.375991	0.359627	0.526635	0.241711		1.99333	2.04372	0	2.96548	2.7816	2.2729	2.02351	1.93544	2.83424	1.30084	0	0	2360	567	7.99	0	2.38	4.21	14.4	0	0	0
Artichaut	Carciofo	1	Iceberg lettuce {GLO}| production | Alloc Rec, U					1	3.17678	Fresh vegetables		1	n/a	1		0.509298	0.369264	0.319278	0	0	0.140449	0	0.154632	0.61448	0.332103	0.399866		0.0686439	0.0593518	0	0	0.0261087	0	0.0287451	0.114228	0.061736	0.0743326	0	0	521	126	2.5	0	81	2.5	3.5	0	0	0
Lard à cuire	Pancetta da cuocere	1	Pork, fresh meat, at slaughterhouse/GLO U					1	1.17647	Pork	Assumed that inedible parts and processing losses were accounted for in LCI, thereby only considered avoidable wastes at retail and consumer	1	n/a	1.19	Assumed same as saucisse à rôtir de porc, 19 CHF/kg vs. 16 CHF/kg for average	15.0618	0.369058	0.0822785	0	0	0.0996169	0.247573	0.495131	0.259821	0.541489	0.22706		2.02892	0.452331	0	0	0.54765	1.36105	2.72201	1.42838	2.97687	1.24828	0	0	1930	466	27.6	0	27.5	0	14.9	2.6	0.16	0.46
Veau, émincé (viande uniquement)	Vitello, sminuzzato (solo carne)	1	Beef meat, fresh, from dairy cattle, at slaughterhouse, PEF compliant (*70% market) + Beef meat, fresh, from beef cattle, at slaughterhouse, PEF compliant (*30% market) = 19.96*0.7+34.26*0.3 = 24.25					1	1.07527	Beef, horse, veal	Assumed that inedible parts and processing losses were accounted for in LCI, thereby only considered avoidable wastes at retail and consumer	1	n/a	1	Emincé de bœuf, 24 CHF/kg vs. 24 CHG/kg for average	26.0753	0.368998	0.0711479	0	0	0	0	0.257497	0.514606	0.64004	0.145793		3.51192	0.677148	0	0	0	0	2.45072	4.89775	6.09157	1.38758	0	0	753	179	27.3	0	63.3	0	3	0.8	0.18	0.97
Brownie	Brownie	0.4	Wheat flour, at industrial mill/GLO U	0.3	Sugar, from sugarcane, at sugar refinery/GLO U	0.3	Butter, salted, at dairy/RER U	1	1.96078	Bread and pastries	Assumed that inedible parts and processing losses were accounted for in LCI, thereby only considered avoidable wastes at retail and consumer	1	n/a	1		3.26359	0.368306	0	0	0	0.563764	0.255583	0.396923	0.352267	0.217165	0.492771		0.43873	0	0	0	0.671562	0.304453	0.47282	0.419624	0.258689	0.586994	0	0	1980	475	7	0	14.5	3.5	11	0	0	0
Sauce au fromage	Salsa al formaggio	1	Tomato paste production, at plant/GLO U					1	1.11111	Canned fruits	Assumed that inedible parts and processing losses were accounted for in LCI, thereby only considered avoidable wastes at retail and consumer	1	n/a	1		1.09294	0.368188	0	0	0	0.11236	0	0.0800414	0.684275	0.599146	0.177993		0.146878	0	0	0	0.0448227	0	0.0319302	0.272972	0.239012	0.0710052	0	0	2150	523	5	0	36	1.5	9	0	0	0
Croque-monsieur	Croque monsieur	0.7	Bread, from wheat flour, at plant/GLO U	0.3	Pork, fresh meat, at slaughterhouse/GLO U			1	1.96078	Bread and pastries	Assumed that inedible parts and processing losses were accounted for in LCI, thereby only considered avoidable wastes at retail and consumer	1	n/a	1		3.43513	0.366508	0	0	0	1.0618	1.87165	0.262044	0.312576	0.385159	0.351149		0.459536	0	0	0	1.33131	2.34672	0.328557	0.391915	0.482921	0.440278	0	0	1260	301	13.4	0	43.8	1.6	9.3	0	0	0
Petit-lait	Siero di latte	1	Buttermilk, at dairy/RER U					1	1.17647	Butter, buttermilk, skimmed milk	Assumed that inedible parts and processing losses were accounted for in LCI, thereby only considered avoidable wastes at retail and consumer	1	n/a	1		1.986	0.363505	0	0	0	0.314607	0	0.129266	0.627059	0.534474	0.222711		0.263501	0	0	0	0.228055	0	0.0937034	0.454549	0.387434	0.161441	0	0	101	24	0.8	0	93.6	0	0.1	0	0.14	0.2
Pain aux pommes de terre	Pane di patate	1	Bread, from wheat flour, at plant/GLO U					1	1.96078	Bread and pastries	Assumed that inedible parts and processing losses were accounted for in LCI, thereby only considered avoidable wastes at retail and consumer	1	n/a	1		3.13589	0.362905	0	0	0	0	0	0.324835	0.436987	0.139273	0.547066		0.415381	0	0	0	0	0	0.371806	0.500175	0.159412	0.626172	0	0	1210	287	10	0	33.5	4.5	0.6	0	0	0
Chicorée pain-de-sucre	Insalata pan di zucchero	1	Iceberg lettuce {GLO}| production | Alloc Rec, U					1	3.17678	Fresh vegetables		1	n/a	1		0.509298	0.362764	1.17722	2.26667	0.195918	0.929775	0.0466019	0.524323	0.239286	0.249777	0.455809		0.0674356	0.218837	0.421359	0.03642	0.17284	0.00866302	0.0974685	0.0444817	0.0464321	0.084732	0	0	66	16	1.2	0	94.8	1.6	0	0.1	0.08	0
Noix de cajou	Anacardio	1	Almonds, at farm/GLO U					1	3.03863	Nuts, seeds, oleiferous fruits		1	n/a	1		6.73497	0.362494	0.379747	0	0.795918	0	0.184466	0.279917	0.460536	0.301586	0.412653		0.891107	0.933518	0	1.95658	0	0.453466	0.68811	1.13212	0.741377	1.01441	0	0	2460	593	18.2	0	5.2	3.6	7.8	7.8	0.06	0
Gatorade	Gatorade	1	Sugar, from sugarcane, at sugar refinery/GLO U					1	1.03093	Sugar	Assumed that inedible parts and processing losses were accounted for in LCI, thereby only considered avoidable wastes at retail and consumer	0.1	beverage, adjusted for water weight	1		0.113791	0.362056	0	0	0	0	0	0.387797	0.374438	0.80171	0		0.0150376	0	0	0	0	0	0.0161067	0.0155519	0.0332981	0	0	0	17	4	0.1	0	99	0	0	0	0	0
Lapin	Coniglio	1	Beef meat, fresh, from dairy cattle, at slaughterhouse, PEF compliant (*70% market) + Beef meat, fresh, from beef cattle, at slaughterhouse, PEF compliant (*30% market) = 19.96*0.7+34.26*0.3 = 24.25					1	1.07527	Beef, horse, veal	Assumed that inedible parts and processing losses were accounted for in LCI, thereby only considered avoidable wastes at retail and consumer	1	n/a	1		26.0753	0.361393	0	0	0.979592	0.0275349	0.485437	0.261281	0.445299	0.637092	0.134353		3.43955	0	0	9.32324	0.262062	4.62013	2.48674	4.23812	6.06351	1.2787	0	0	859	205	28.1	0	60.4	0	3.4	2.7	0.1	14
Champignons n.s.	Funghi n.s.	n/a	n/a					0	1	n/a		1	n/a	1		0	0.361063	0.0886076	2.73333	0	0.242697	0.462288	0.364694	0.347147	0.591945	0.170931		0	0	0	0	0	0	0	0	0	0	0	0	128	31	2.9	0	88.4	6	0.1	0.2	0.32	0
Feuilleté salé n.s.	Prodotti di pasta sfoglia n.s. (salati)	1	Bread, from wheat flour, at plant/GLO U					1	1.96078	Bread and pastries	Assumed that inedible parts and processing losses were accounted for in LCI, thereby only considered avoidable wastes at retail and consumer	1	n/a	1		3.13589	0.359767	0.357595	0	0	0	0.970874	0.167166	0.482884	0.3876	0.336847		0.41179	0.409303	0	0	0	1.11126	0.191339	0.552709	0.443647	0.385555	0	0	2080	497	11	0	9.5	2.5	18	0	0	0
Gambas (grandes)	Gamberoni	n/a	n/a					0	1	n/a		1	n/a	1		0	0.359511	1.05785	0	0.138394	0.768539	0.118861	0.270684	0.470029	0.152426	0.530047		0	0	0	0	0	0	0	0	0	0	0	0.489885	236	56	11.4	0	85.5	0	0.1	0.2	0.09	0
Guacamole	Guacamole	1	Tomato paste production, at plant/GLO U					1	1.11111	Canned fruits	Assumed that inedible parts and processing losses were accounted for in LCI, thereby only considered avoidable wastes at retail and consumer	1	n/a	1		1.09294	0.358552	2.21519	1.86667	0	0	0.257282	0.440624	0.289722	0.137627	0.540484		0.143034	0.883687	0.744654	0	0	0.102635	0.175774	0.115576	0.0549024	0.215611	0	0	721	174	2	0	70.5	4.5	3	0	0	0
Vin, blanc dilué avec de la limonade	Vino bianco e gazzosa	1	Wine, vinegar, or spirit					1	1.45159	Apple juice		1	n/a	1		2.90319	0.357229	0	0	0	0	0	0.558428	0.1997	0	0.651408		0.378543	0	0	0	0	0	0.591746	0.211615	0	0.690274	0	0	228	55	0.1	5	89.5	0	0	0	0.02	0.05
Bonhomme de Saint-Nicolas (CH)	Pupazzo di San Nicolao (CH)	1	Bread, from wheat flour, at plant/GLO U					1	1.96078	Bread and pastries	Assumed that inedible parts and processing losses were accounted for in LCI, thereby only considered avoidable wastes at retail and consumer	1	n/a	1		3.13589	0.353367	0	0	0	0	0	0.343976	0.398777	0.303314	0.394586		0.404464	0	0	0	0	0	0.393715	0.45644	0.347173	0.451643	0	0	1270	300	9	0	31	3	3.5	0	0	0
Boisson de café et chicorée	Bevanda di caffè e cicoria	1	Tea, dried, at farm/GLO U					1	1.14943	Cocoa, coffee, tea	Assumed that inedible parts and processing losses were accounted for in LCI, thereby only considered avoidable wastes at retail and consumer	0.1	beverage, adjusted for water weight	1		0.531275	0.353005	0	0	0	0	0	0.448552	0.297054	0	0.643706		0.0684531	0	0	0	0	0	0.0869811	0.0576034	0	0.124824	0	0	1550	365	3.5	0	97.9325	6	0	0	0	0
Flocons, mélange	Fiocchi misti	1	Wheat flour, at industrial mill/GLO U					1	1.96078	Bread and pastries	Assumed that inedible parts and processing losses were accounted for in LCI, thereby only considered avoidable wastes at retail and consumer	1	n/a	1		2.27714	0.352754	0.796227	0	0	0.239101	0.0966572	0.292613	0.437162	0.432742	0.286884		0.293194	0.66179	0	0	0.198731	0.0803373	0.243207	0.36335	0.359676	0.238446	0	0	1450	344	10.2	0	11.8	9	0.6	1.4	0.1	0
Chou de Milan	Verza	1	Iceberg lettuce {GLO}| production | Alloc Rec, U					1	3.17678	Fresh vegetables		1	n/a	1		0.509298	0.352287	0	2.26667	0	0	0	0.334842	0.405363	0.325422	0.374411		0.065488	0	0.421359	0	0	0	0.0622451	0.0753544	0.060494	0.0696006	0	0	129	31	2.8	0	89.9	2.6	0	0.2	0.06	0
Pain alpestre	Pane dell’alpigiano	1	Bread, from wheat flour, at plant/GLO U					1	1.96078	Bread and pastries	Assumed that inedible parts and processing losses were accounted for in LCI, thereby only considered avoidable wastes at retail and consumer	1	n/a	1		3.13589	0.351596	0	0	0	0	0	0.445138	0.297436	0.587851	0.157039		0.402437	0	0	0	0	0	0.509505	0.340446	0.672855	0.179747	0	0	983	232	10	0	41.5	3.5	0.5	0	0	0
Tarte à la crème	Nidelkuchen	0.4	Wheat flour, at industrial mill/GLO U	0.3	Sugar, from sugarcane, at sugar refinery/GLO U	0.3	Butter, salted, at dairy/RER U	1	1.96078	Bread and pastries	Assumed that inedible parts and processing losses were accounted for in LCI, thereby only considered avoidable wastes at retail and consumer	1	n/a	1		3.26359	0.350854	0	0	0	0	0	0.538838	0.205429	0.189992	0.483324		0.417941	0	0	0	0	0	0.64187	0.24471	0.226321	0.575741	0	0	1240	297	4	0	49	1	10	0	0	0
Tisane / infusion d'hibiscus	Tè di ibisco	1	Mint, at farm/US U					1	3.17678	Fresh vegetables		0.1	beverage, adjusted for water weight	1		0.0370289	0.349988	0	0	0	1.68539	0	0.155119	0.574139	0	0.638204		0.00473028	0	0	0	0.022779	0	0.00209652	0.0077598	0	0.00862568	0	0	0	0	0	0	99.9	0	0	0	0	0
Rouleau de printemps (frit)	Involtino primavera (fritto)	0.3	Bread, from wheat flour, at plant/GLO U	0.7	Carrot, at farm/GLO U			1	1.96078	Bread and pastries	Assumed that inedible parts and processing losses were accounted for in LCI, thereby only considered avoidable wastes at retail and consumer	1	n/a	1		0.379955	0.347997	0	0	0	0	1.5665	0.307058	0.262207	0.344388	0.350968		0.0482614	0	0	0	0	0.217249	0.0425839	0.0363638	0.047761	0.0486735	0	0	875	210	3.6	0	57.9	6.1	0.7	0	0	0
Whisky	Whisky	1	Wine, vinegar, or spirit					1	1.45159	Apple juice		1	n/a	1		2.90319	0.347085	0.341772	0	0.918367	0.707865	0	0.370734	0.359948	0.592063	0.145346		0.367794	0.362163	0	0.97316	0.750099	0	0.392854	0.381423	0.627388	0.154017	0	0	1050	252	0	36	63.9	0	0	0	0	0
Grenade	Melagrana	1	Banana, at farm/GLO U					1	2.41233	Exotic and citrus table fruits		1	n/a	1		0.501341	0.343724	1.86076	0	0	0.438202	0.378641	0	0.672016	0.166756	0.489458		0.0628978	0.340499	0	0	0.0801864	0.0692873	0	0.122972	0.0305145	0.0895656	0	0	177	42	0.8	0	88.7	2.8	0	0.3	0.03	0
Chapelure (non épicée)	Pan grattato (non speziato)	1	Bread, from wheat flour, at plant/GLO U					1	1.96078	Bread and pastries	Assumed that inedible parts and processing losses were accounted for in LCI, thereby only considered avoidable wastes at retail and consumer	1	n/a	1		3.13589	0.342871	0.309072	0	0	0.423443	0.33871	0.305649	0.379238	0.468093	0.23975		0.39245	0.353764	0	0	0.484673	0.387687	0.349846	0.434076	0.535779	0.274418	0	0	1570	370	14.2	0	5.5	4.5	0.3	1	0.05	0
Biscuits, mélange n.s. (pâtisserie)	Biscotti misti n.s. (panetteria fine)	0.4	Wheat flour, at industrial mill/GLO U	0.3	Sugar, from sugarcane, at sugar refinery/GLO U	0.3	Butter, salted, at dairy/RER U	1	1.96078	Bread and pastries	Assumed that inedible parts and processing losses were accounted for in LCI, thereby only considered avoidable wastes at retail and consumer	1	n/a	1		3.26359	0.342747	0.506329	0	0	0	0.38835	0.475698	0.209685	0.250134	0.419014		0.408284	0.603145	0	0	0	0.462606	0.566657	0.24978	0.297962	0.499134	0	0	2110	503	6	0	4	3	15	0	0	0
Milanais (CH)	Milanesini (CH)	0.4	Wheat flour, at industrial mill/GLO U	0.3	Sugar, from sugarcane, at sugar refinery/GLO U	0.3	Butter, salted, at dairy/RER U	1	1.96078	Bread and pastries	Assumed that inedible parts and processing losses were accounted for in LCI, thereby only considered avoidable wastes at retail and consumer	1	n/a	1		3.26359	0.342578	0	0	0	0.168539	1.74757	0.305688	0.233699	0.295778	0.381118		0.408083	0	0	0	0.200766	2.08173	0.364139	0.278386	0.352334	0.453992	0	0	1800	431	7.1	0	17.6	1.4	11.6	1.5	0.08	0.71
Lard à manger cru (CH)	Pancetta piana da mangiare a crudo (CH)	1	Pork, fresh meat, at slaughterhouse/GLO U					1	1.17647	Pork	Assumed that inedible parts and processing losses were accounted for in LCI, thereby only considered avoidable wastes at retail and consumer	1	n/a	2	Lard cru, 32 CHF/kg vs. 16 CHF/kg for average	25.314	0.342132	0	0	0.244898	0.395163	0.166756	0.411615	0.29308	0.506248	0.206982		3.16116	0	0	2.26276	3.65114	1.54076	3.80315	2.70794	4.67753	1.91243	0	0	1930	466	27.6	0	27.5	0	14.9	2.6	0.16	0.46
Espresso, caféine n.s.	Espresso, caffeina n.s.	1	Coffee, regular, roast and ground, at plant/GLO U					1	1.14943	Cocoa, coffee, tea	Assumed that inedible parts and processing losses were accounted for in LCI, thereby only considered avoidable wastes at retail and consumer	0.1	beverage, adjusted for water weight	1		1.05404	0.33973	0.443038	0	0	0	0	0.464064	0.254618	0.46232	0.238776		0.130702	0.170447	0	0	0	0	0.178536	0.0979574	0.177865	0.0918628	0	0	8	2	0.1	0	99.4	0.1	0	0	0	0
Beurre à rôtir	Burro per arrostire	1	Butter, salted, at dairy/RER U					1	1.17647	Butter, buttermilk, skimmed milk	Assumed that inedible parts and processing losses were accounted for in LCI, thereby only considered avoidable wastes at retail and consumer	1	n/a	1		18.0298	0.337975	0.1032	0	0.194286	0.322444	0.33909	0.381186	0.296137	0.291848	0.375961		2.22417	0.679144	0	1.27857	2.12196	2.23151	2.50854	1.94884	1.92061	2.47415	0	0	3640	885	0.1	0	1.1	0	58.9	4.5	0	0
Burger végétarien (que le substitut de viande)	Hamburger vegetariano (solo il sostituto della carne)	1	Soybean, at farm/GLO U					1	2.26351	Legumes		1	n/a	1		6.08211	0.336261	0.475949	0	0	0	0	0.337398	0.369745	0.301122	0.365197		0.746488	1.05659	0	0	0	0	0.749013	0.820824	0.668483	0.810726	0	0	770	184	17	0	62	4	1	0	0	0
Beignet de poisson n.s.	Bocconcini di pesce impanati n.s.	1	fish, marine//[GLO] landed hake to generic market for marine fish					1	2.26358	Fish, shellfish		1	n/a	1		1.8257	0.333333	0.71519	0	0	0.634831	0.771845	0.497932	0.129306	0.350615	0.319102		0.222127	0.476589	0	0	0.42304	0.514343	0.331812	0.0861671	0.233643	0.212644	0	0.0698215	665	158	12	0	66.5	0.5	1	0	0	0
Viande des Grisons	Carne secca dei Grigioni	1	Beef meat, fresh, from dairy cattle, at slaughterhouse, PEF compliant (*70% market) + Beef meat, fresh, from beef cattle, at slaughterhouse, PEF compliant (*30% market) = 19.96*0.7+34.26*0.3 = 24.25					1	1.07527	Beef, horse, veal	Assumed that inedible parts and processing losses were accounted for in LCI, thereby only considered avoidable wastes at retail and consumer	1	n/a	1		26.0753	0.33254	0	0	0	0.213483	0.360841	0.219776	0.438509	0.438293	0.245452		3.16494	0	0	0	2.03182	3.4343	2.09171	4.1735	4.17144	2.33608	0	0	804	190	39.3	0	52.2	0	1.6	0.2	0.22	1.6
Cheval, steak	Cavallo, bistecca	1	Beef meat, fresh, from dairy cattle, at slaughterhouse, PEF compliant (*50% market) + Beef meat, fresh, from beef cattle, at slaughterhouse, PEF compliant (*50% market) = 19.96*0.5+34.26*0.5 = 27.11					1	1.07527	Beef, horse, veal	Assumed that inedible parts and processing losses were accounted for in LCI, thereby only considered avoidable wastes at retail and consumer	1	n/a	1.46	Assumed same relative to average as steak de bœuf, 35 CHF/kg vs. 24 CHF/kg as average https://www.famille-meister.ch, boeuf 15-18 mois	42.5598	0.329713	0	0	0	0	0	0.463289	0.234648	0.402993	0.269366		5.12186	0	0	0	0	0	7.19687	3.6451	6.26022	4.18442	0	0	594	141	29.3	0	65.5	0	1.1	0.1	0.11	3
Sauce chasseur	Salsa alla cacciatora	1	Tomato paste production, at plant/GLO U					1	1.11111	Canned fruits	Assumed that inedible parts and processing losses were accounted for in LCI, thereby only considered avoidable wastes at retail and consumer	1	n/a	1		1.09294	0.327463	0	0	0	0	0.936602	0.287196	0.303694	0.51272	0.174902		0.130632	0	0	0	0	0.373631	0.114569	0.12115	0.204535	0.0697723	0	0	244	58	2.2	0	85.8	0.5	0.5	0.2	0.06	0
Substituts de repas pour la régulation du poids	Sostituto dei pasti per controllare il peso	n/a	n/a					0	1	n/a		1	n/a	1		0	0.327231	0	0	0	3.41596	0.28	0.449845	0.213699	0.0438268	0.560616		0	0	0	0	0	0	0	0	0	0	0	0	317	75	5	0	29.6581	0	0	0	0	0
Sandre	Lucioperca	1	fish, marine//[GLO] landed hake to generic market for marine fish					1	2.26358	Fish, shellfish		1	n/a	1		1.8257	0.327137	1.55722	0	0	0	2.10699	0.10046	0.362956	0.359856	0.300194		0.217998	1.0377	0	0	0	1.40406	0.0669448	0.241867	0.239801	0.200043	0	0.119479	666	159	20	0	69.1	0	2.1	3.1	0.05	5
Kägi-fret	Kägi-fret	0.4	Wheat flour, at industrial mill/GLO U	0.3	Sugar, from sugarcane, at sugar refinery/GLO U	0.3	Butter, salted, at dairy/RER U	1	1.96078	Bread and pastries	Assumed that inedible parts and processing losses were accounted for in LCI, thereby only considered avoidable wastes at retail and consumer	1	n/a	1		3.26359	0.325803	0	0	0	0.258427	0.553398	0.30031	0.327009	0.448316	0.224912		0.3881	0	0	0	0.307841	0.659214	0.357733	0.389537	0.53404	0.267918	0	0	2350	564	7	0	1.5	2.5	23	0	0	0
Cake tyrolienne	Cake tirolese	0.4	Wheat flour, at industrial mill/GLO U	0.3	Sugar, from sugarcane, at sugar refinery/GLO U	0.3	Butter, salted, at dairy/RER U	1	1.96078	Bread and pastries	Assumed that inedible parts and processing losses were accounted for in LCI, thereby only considered avoidable wastes at retail and consumer	1	n/a	1		3.26359	0.323989	1.25316	10.2	0	0	0	0.384585	0.298802	0.324091	0.323905		0.38594	1.49278	12.1504	0	0	0	0.458122	0.355936	0.386061	0.38584	0	0	1710	411	8.1	0	24.1	2.5	10.3	1.8	0.14	1.1
Semoule au lait	Semolino	0.5	Liquid milk, whole milk, pasteurised, at dairy/RER U	0.5	Wheat flour, at industrial mill/GLO U			1	1.12304	Milk, other dairy		1	n/a	1		0.84126	0.321784	0	0	0	0	0.128155	0.28878	0.373565	0.0475147	0.547645		0.0988069	0	0	0	0	0.0393514	0.0886727	0.114707	0.0145899	0.16816	0	0	400	95	4.8	0	79.8	0.4	1.8	0.2	0.15	0.12
Boisson à l'Aloe vera	Bevanda all’aloe vera	1	Sugar, from sugarcane, at sugar refinery/GLO U					1	1.03093	Sugar	Assumed that inedible parts and processing losses were accounted for in LCI, thereby only considered avoidable wastes at retail and consumer	0.1	beverage, adjusted for water weight	1		0.113791	0.321506	0.316456	0	0	0	0.0970874	0.197518	0.464304	0.277926	0.357394		0.0133534	0.0131436	0	0	0	0.00403242	0.00820369	0.0192843	0.0115434	0.014844	0	0	17	4	0.1	0	99	0	0	0	0	0
Quenelles de chair à saucisse	Palline di carne per salsiccia	1	Pork, fresh meat, at slaughterhouse/GLO U					1	1.17647	Pork	Assumed that inedible parts and processing losses were accounted for in LCI, thereby only considered avoidable wastes at retail and consumer	1	n/a	1		12.657	0.320058	0	0	0	0.168539	0	0.348501	0.325512	0.311598	0.327025		1.4786	0	0	0	0.778617	0	1.61	1.5038	1.43952	1.51079	0	0	1120	270	21.1	0.1	52.1	0	7.5	2.2	0.21	1.7
Potage, de goulache	Minestra di gulasch	1	Beef meat, fresh, from dairy cattle, at slaughterhouse, PEF compliant (*70% market) + Beef meat, fresh, from beef cattle, at slaughterhouse, PEF compliant (*30% market) = 19.96*0.7+34.26*0.3 = 24.25					1	1.07527	Beef, horse, veal	Assumed that inedible parts and processing losses were accounted for in LCI, thereby only considered avoidable wastes at retail and consumer	0.5	soup, thus assumed a water dilution	0.83	Assumed ragoût de bœuf, 20 CHF/kg vs. 24 CHF/kg for average	10.8212	0.31861	0	0	0	0	0	0.284385	0.384423	0.411545	0.242077		1.25843	0	0	0	0	0	1.12325	1.51838	1.6255	0.956146	0	0	281	67	4.8	0	85.3	0.4	1	0.2	0.06	0.2
Martini	Martini	1	Wine, vinegar, or spirit					1	1.45159	Apple juice		1	n/a	1		2.90319	0.317805	0.253165	0	0	0.224719	0	0.158566	0.504244	0.276145	0.352113		0.336767	0.268269	0	0	0.238127	0	0.168027	0.534329	0.29262	0.373121	0	0	582	139	0.1	12.1	74	0	0	0	0	0
Oeuf en chocolat, petit	Uovo di cioccolato, piccolo	1	Milk chocolate, at plant/RER U					1	1.14943	Cocoa, coffee, tea	Assumed that inedible parts and processing losses were accounted for in LCI, thereby only considered avoidable wastes at retail and consumer	1	n/a	1		14.7447	0.317157	0.405063	0	0	0.657303	0.194175	0.223371	0.420359	0.342138	0.296585		1.70687	2.17997	0	0	3.53747	1.04501	1.20214	2.26229	1.84132	1.59616	0	0	2320	555	9	0	5	0	21	0	0	0
Sauce cocktail	Salsa cocktail, Salsa rosa	1	Tomato paste production, at plant/GLO U					1	1.11111	Canned fruits	Assumed that inedible parts and processing losses were accounted for in LCI, thereby only considered avoidable wastes at retail and consumer	1	n/a	1		1.09294	0.316422	0	0	0	0.224719	0.126214	0.399252	0.256008	0.470881	0.189225		0.126228	0	0	0	0.0896453	0.0503493	0.15927	0.102127	0.187845	0.0754859	0	0	2860	695	2.4	0	17.8	0.2	6.9	20.3	0.07	0.59
Croûtons	Crostini (dado di pane)	1	Bread, from wheat flour, at plant/GLO U					1	1.96078	Bread and pastries	Assumed that inedible parts and processing losses were accounted for in LCI, thereby only considered avoidable wastes at retail and consumer	1	n/a	1		3.13589	0.312463	1.56329	0	0	0.573455	0	0.387685	0.271967	0.377623	0.258803		0.357645	1.78934	0	0	0.656376	0	0.443745	0.311294	0.432228	0.296226	0	0	2090	500	9	0	6	3	2.5	0	0	0
Praliné n.s.	Praline n.s.	1	Sugar, from sugarcane, at sugar refinery/GLO U					1	1.03093	Sugar	Assumed that inedible parts and processing losses were accounted for in LCI, thereby only considered avoidable wastes at retail and consumer	1	n/a	1		1.13791	0.312334	0.235443	0	0	0.47191	0.252427	0.309824	0.320919	0.240941	0.371127		0.129724	0.0977886	0	0	0.196003	0.104843	0.128682	0.13329	0.100072	0.154143	0	0	1970	469	5	0	8	2	10	0	0	0
Kellogg's Corn Flakes	Kellogg's Corn Flakes	1	Maize flour, dry milling process, at plant/GLO U					1	1.96078	Bread and pastries	Assumed that inedible parts and processing losses were accounted for in LCI, thereby only considered avoidable wastes at retail and consumer	1	n/a	1		2.68036	0.312244	0.632911	0	0	0.0280899	0.582524	0.204757	0.38823	0.394776	0.244278		0.305478	0.619197	0	0	0.0274812	0.569902	0.20032	0.379818	0.386221	0.238985	0	0	1600	378	7	0	5.1	3	0.2	0	1.2	2.1
Ricotta (CH)	Ricotta (CH)	1	Soft cheese, Camembert-style, at dairy/RER U					1	1.33333	Cheese, whey	Assumed that inedible parts and processing losses were accounted for in LCI, thereby only considered avoidable wastes at retail and consumer	1	n/a	1		8.6928	0.311503	0.25713	0	0	0	0.550162	0.281495	0.315932	0.18511	0.415588		0.988358	0.815839	0	0	0	1.74559	0.893148	1.00241	0.587329	1.31861	0	0	759	183	7	0	72.8	0	9.4	0.7	0.17	0.38
Farce de vol-au-vent (petit-pois, champignons, carottes)	Ripieno per vol-au-vent (piselli, funghi, carote)	1	Tomato paste production, at plant/GLO U					1	1.11111	Canned fruits	Assumed that inedible parts and processing losses were accounted for in LCI, thereby only considered avoidable wastes at retail and consumer	1	n/a	1		1.09294	0.310644	0	0	0	0	0	0.468976	0.189715	0.272047	0.34243		0.123923	0	0	0	0	0	0.187085	0.0756816	0.108525	0.136603	0	0	714	173	5	0	75.2	0.8	3.5	0	0	0
Pain d'épice (non fourré) (CH)	Pan di spezie (non ripieno) (CH)	0.4	Wheat flour, at industrial mill/GLO U	0.3	Sugar, from sugarcane, at sugar refinery/GLO U	0.3	Butter, salted, at dairy/RER U	1	1.96078	Bread and pastries	Assumed that inedible parts and processing losses were accounted for in LCI, thereby only considered avoidable wastes at retail and consumer	1	n/a	1		3.26359	0.310447	0.28481	0	0	0.361517	0	0.285057	0.36689	0.269699	0.344003		0.369808	0.339269	0	0	0.430643	0	0.339563	0.437044	0.321268	0.40978	0	0	1700	405	6.5	0	12.1	4.2	1.4	3.6	0.11	0
Roquette	Rucola	1	Iceberg lettuce {GLO}| production | Alloc Rec, U					1	3.17678	Fresh vegetables		1	n/a	1		0.509298	0.310281	0.287662	0	0	0.640835	0.951236	0.20411	0.346875	0.379294	0.253449		0.0576794	0.0534747	0	0	0.119127	0.176829	0.0379428	0.064482	0.0705084	0.0471146	0	0	124	30	3.6	0	89.1	3.4	0.1	0.3	0.26	0
Kéfir (boisson)	Kefir da bere	1	Liquid milk, whole milk, pasteurised, at dairy/RER U					1	1.12304	Milk, other dairy		1	n/a	1		2.06081	0.309273	1.9557	0	0	0	4	0	0.228318	0	0.563961		0.232634	1.47106	0	0	0	3.00878	0	0.171739	0	0.424209	0	0	263	62.5	5	0	87.5	0	1.4	0	0	0
Colin	Merluzzo nero	1	fish, marine//[GLO] landed hake to generic market for marine fish					1	2.26358	Fish, shellfish		1	n/a	1		1.8257	0.308955	0	0	0	0	0	0.250776	0.396905	0.191876	0.40537		0.205882	0	0	0	0	0	0.167112	0.26449	0.127863	0.270131	0	0.181271	424	100	24.1	0	74	0	0.1	0.1	0.04	1.3
Sauce tartare	Salsa tartara	1	Tomato paste production, at plant/GLO U					1	1.11111	Canned fruits	Assumed that inedible parts and processing losses were accounted for in LCI, thereby only considered avoidable wastes at retail and consumer	1	n/a	1		1.09294	0.308703	0.426582	0	0	0.229213	0.0728155	0.25775	0.382162	0.382611	0.24784		0.123148	0.170173	0	0	0.0914382	0.0290477	0.102822	0.152453	0.152632	0.0988688	0	0	1390	338	2.5	0	59	0.5	4	0	0	0
Petit pain, schlumbergerli (CH)	Panino schlumbergerli (CH)	1	Bread, from wheat flour, at plant/GLO U					1	1.96078	Bread and pastries	Assumed that inedible parts and processing losses were accounted for in LCI, thereby only considered avoidable wastes at retail and consumer	1	n/a	1		3.13589	0.308313	0	0	0	0	0.42805	0.129266	0.468879	0.201317	0.396425		0.352895	0	0	0	0	0.489946	0.147958	0.536678	0.230427	0.453748	0	0	1120	264	11	0	34.5	3	0.5	0	0	0
Raisins secs	Uvetta	1	Grape {GLO}| market for | Alloc Rec, U (net cons.)					1	2.26645	Other fresh table fruits		1	n/a	1		0.493202	0.306005	0.65621	2.94667	0.77352	0.0646067	0.276414	0.330441	0.285454	0.347102	0.272161		0.0550866	0.11813	0.530455	0.139248	0.0116304	0.0497597	0.0594856	0.051387	0.0624849	0.0489941	0	0	1260	298	2.5	0	15.7	5.2	0.2	0.1	0.06	0
Bruschetta	Bruschetta	0.7	Bread, from wheat flour, at plant/GLO U	0.3	Tomato paste production, at plant/GLO U			1	1.96078	Bread and pastries	Assumed that inedible parts and processing losses were accounted for in LCI, thereby only considered avoidable wastes at retail and consumer	1	n/a	1		1.71017	0.305432	0.896468	0	0	0.18118	0	0.405708	0.240023	0.348329	0.270107		0.190655	0.559586	0	0	0.113095	0	0.253248	0.149826	0.217431	0.168604	0	0	1910	455	11	0	4.5	3.5	2.5	0	0	0
Truite saumonée	Trota salmonata	1	trout, from aquaculture//[GLO] market for trout, from aquaculture					1	2.26358	Fish, shellfish		1	n/a	1		4.44185	0.302076	0	0	0	1.79775	0	0.103154	0.525212	0.0807055	0.484375		0.489748	0	0	0	2.91465	0	0.167241	0.851513	0.130846	0.785305	0	0.763328	666	159	20	0	69.1	0	2.1	3.1	0.05	5
Escalope végétarienne	Scaloppina vegetariana	1	Soybean, at farm/GLO U					1	2.26351	Legumes		1	n/a	1		6.08211	0.301248	1.22436	15.04	0	0	0.162244	0.310238	0.306864	0.325601	0.281193		0.668762	2.71804	33.3884	0	0	0.360176	0.688719	0.681229	0.722825	0.624241	0	0	433	103	13	0	74.5	4.5	0.5	0	0	0
Oignon nouveau	Cipolla d’inverno	1	Onion, at farm/GLO U					1	2.26351	Legumes		1	n/a	1		0.531256	0.300228	0.173053	0	0	0.0171006	0.163835	0.303485	0.311111	0.15518	0.419676		0.0582168	0.0335565	0	0	0.00331595	0.031769	0.0588483	0.0603271	0.0300907	0.0813787	0	0	163	39	1.3	0	89	1.8	0	0.1	0.02	0
Potage, de champignons de Paris	Minestra di funghi champignon	1	potato, at farm/GLO U					1	2.22255	Potatoes		0.5	soup, thus assumed a water dilution	1		0.276942	0.299903	0	0	0	0	0	0.333506	0.298303	0.235168	0.353213		0.0303153	0	0	0	0	0	0.033712	0.0301535	0.0237717	0.0357041	0	0	161	38	1.1	0	90.2	0.5	0.5	0.4	0.07	0
Citron	Limone	1	Lemon, at farm/GLO U					1	2.41233	Exotic and citrus table fruits		1	n/a	1		0.476736	0.299733	0.222152	0	0.19898	0.0912921	0.0157767	0.230206	0.396068	0.307924	0.292988		0.0521562	0.0386564	0	0.0346242	0.0158856	0.00274528	0.0400579	0.0689194	0.0535814	0.0509825	0	0	94	22	0.8	0	90	2	0	0.1	0.02	0
Grana Padano	Grana Padano	1	Hard cheese, Emmental-style, at dairy/RER U					1	1.33333	Cheese, whey	Assumed that inedible parts and processing losses were accounted for in LCI, thereby only considered avoidable wastes at retail and consumer	1	n/a	1		11.6555	0.297509	0.124033	0	0	0.159831	0.331553	0.397099	0.197849	0.356307	0.24909		1.26568	0.527668	0	0	0.679964	1.41051	1.68936	0.841701	1.51582	1.05969	0	0	1610	386	33	0	38.5	0	18	0	0	0
Escalope, petite et fine n.s.	Fettina n.s.	1	Pork, fresh meat, at slaughterhouse/GLO U					1	1.07527	Pork	Assumed that inedible parts and processing losses were accounted for in LCI, thereby only considered avoidable wastes at retail and consumer	1	n/a	1.31	Assumed same as emincé de porc, 21 CHF/kg vs. 16 CHF/kg for average	40.8541	0.295438	0	0	0	0	0	0.351086	0.272092	0.351684	0.24912		4.4055	0	0	0	0	0	5.23531	4.05737	5.24422	3.71481	0	0	645	153	31	0	64.4	0	1.5	0.1	0.2	2.1
Pâté à la viande de porc marinée (CH)	Vol-au-vent ripieno di Selzach (CH)	1	Pork, fresh meat, at slaughterhouse/GLO U					1	1.17647	Pork	Assumed that inedible parts and processing losses were accounted for in LCI, thereby only considered avoidable wastes at retail and consumer	1	n/a	0.63	Assumed 10 CHF/kg vs. 16 CHF/kg for average	7.97389	0.294955	0.189873	0	0	0	0.0970874	0.271458	0.337993	0.301978	0.289173		0.858459	0.552621	0	0	0	0.28257	0.790071	0.983719	0.878897	0.841628	0	0	1240	296	11	0	48	1	2.5	0	0	0
Pain graham	Pane Graham	1	Bread, from wheat flour, at plant/GLO U					1	1.96078	Bread and pastries	Assumed that inedible parts and processing losses were accounted for in LCI, thereby only considered avoidable wastes at retail and consumer	1	n/a	1		3.13589	0.294283	0	0	0	0	0.412257	0.274698	0.301061	0.387159	0.217799		0.336836	0	0	0	0	0.47187	0.314419	0.344594	0.443143	0.249293	0	0	875	207	9	0	46	7	0.3	0	0	0
Petit pain, aux raisins secs	Panino alle uvette	1	Bread, from wheat flour, at plant/GLO U					1	1.96078	Bread and pastries	Assumed that inedible parts and processing losses were accounted for in LCI, thereby only considered avoidable wastes at retail and consumer	1	n/a	1		3.13589	0.291926	0	0	0	0	0	0.173397	0.436394	0.208284	0.360804		0.334138	0	0	0	0	0	0.19847	0.499497	0.238402	0.412977	0	0	1170	277	9	0	37	0	0	0	0	0
Fromage à tartiner n.s.	Formaggio da spalmare n.s.	1	Soft cheese, Camembert-style, at dairy/RER U					1	1.33333	Cheese, whey	Assumed that inedible parts and processing losses were accounted for in LCI, thereby only considered avoidable wastes at retail and consumer	1	n/a	1		8.6928	0.291691	0.0423323	0	0	0.265371	0.356379	0.369212	0.210187	0.418083	0.187606		0.925498	0.134315	0	0	0.841987	1.13074	1.17146	0.666898	1.32652	0.595251	0	0	1060	255	16	0	51.3	0	12.7	1	0.38	2
Veau, steak	Vitello, bistecca	1	Beef meat, fresh, from dairy cattle, at slaughterhouse, PEF compliant (*50% market) + Beef meat, fresh, from beef cattle, at slaughterhouse, PEF compliant (*50% market) = 19.96*0.5+34.26*0.5 = 27.11					1	1.07527	Beef, horse, veal	Assumed that inedible parts and processing losses were accounted for in LCI, thereby only considered avoidable wastes at retail and consumer	1	n/a	1.46	Assumed same as steak de bœuf, 35 CHF/kg vs. 24 CHF/kg as average https://www.famille-meister.ch, boeuf 15-18 mois	42.5598	0.291093	0	0	0	1.14607	0.990291	0.29576	0.214678	0.275788	0.303697		4.52194	0	0	0	17.8034	15.3835	4.59443	3.33488	4.28418	4.71773	0	0	675	160	28.6	0	64.5	0	1.8	0.5	0.3	1.1
Coulis de légumes	Salsa alle verdure	1	Tomato paste production, at plant/GLO U					1	1.11111	Canned fruits	Assumed that inedible parts and processing losses were accounted for in LCI, thereby only considered avoidable wastes at retail and consumer	1	n/a	1		1.09294	0.29044	0.278481	0	0	0	0.0582524	0.132132	0.467174	0.294896	0.286771		0.115863	0.111092	0	0	0	0.0232382	0.0527105	0.186366	0.11764	0.114399	0	0	288	69	1.8	0	82.5	1.9	0.5	0.6	0.05	0
Cheval n.s.	Cavallo, n.s.	1	Beef meat, fresh, from dairy cattle, at slaughterhouse, PEF compliant (*70% market) + Beef meat, fresh, from beef cattle, at slaughterhouse, PEF compliant (*30% market) = 19.96*0.7+34.26*0.3 = 24.25					1	1.07527	Beef, horse, veal	Assumed that inedible parts and processing losses were accounted for in LCI, thereby only considered avoidable wastes at retail and consumer	1	n/a	1		26.0753	0.290031	0	0	0	0	0.548544	0.34364	0.211682	0.416141	0.18618		2.76037	0	0	0	0	5.22075	3.27059	2.01468	3.96061	1.77196	0	0	594	141	29.3	0	65.5	0	1.1	0.1	0.11	3
7 Up	7 Up	1	Sugar, from sugarcane, at sugar refinery/GLO U					1	1.03093	Sugar	Assumed that inedible parts and processing losses were accounted for in LCI, thereby only considered avoidable wastes at retail and consumer	0.1	beverage, adjusted for water weight	1		0.113791	0.289645	0	0	0	0	0	0.620476	0	0.320684	0.264085		0.0120301	0	0	0	0	0	0.0257708	0	0.0133193	0.0109685	0	0	3	1	0.1	0	99.8	0	0	0	0	0
Gratin sucré	Gratin, dolce	0.4	Wheat flour, at industrial mill/GLO U	0.3	Sugar, from sugarcane, at sugar refinery/GLO U	0.3	Butter, salted, at dairy/RER U	1	1.96078	Bread and pastries	Assumed that inedible parts and processing losses were accounted for in LCI, thereby only considered avoidable wastes at retail and consumer	1	n/a	1		3.26359	0.2888	0	0	0	0	0	0.256075	0.3501	0.417557	0.182768		0.344022	0	0	0	0	0	0.30504	0.417043	0.497399	0.217716	0	0	646	155	2.9	0	69.3	3.2	4.3	0.6	0.07	0.29
Chocolat, fourré n.s.	Cioccolato ripieno n.s.	1	Milk chocolate, at plant/RER U					1	1.14943	Cocoa, coffee, tea	Assumed that inedible parts and processing losses were accounted for in LCI, thereby only considered avoidable wastes at retail and consumer	1	n/a	1		14.7447	0.286903	1.06962	0	0.408163	0.11236	0.334951	0.157704	0.40671	0.209343	0.350775		1.54406	5.75648	0	2.19665	0.604696	1.80264	0.848732	2.18883	1.12664	1.8878	0	0	2380	571	6.9	0	1.6	3.6	18.2	2.7	0.28	0.23
Chèvre, cabri	Capra, capretto	1	Beef meat, fresh, from dairy cattle, at slaughterhouse, PEF compliant (*70% market) + Beef meat, fresh, from beef cattle, at slaughterhouse, PEF compliant (*30% market) = 19.96*0.7+34.26*0.3 = 24.25					1	1.07527	Beef, horse, veal	Assumed that inedible parts and processing losses were accounted for in LCI, thereby only considered avoidable wastes at retail and consumer	1	n/a	1		26.0753	0.286266	0.481013	0	0	0	0	0.500517	0.108837	0.546232	0.0721831		2.72453	4.57803	0	0	0	0	4.76366	1.03585	5.19875	0.687001	0	0	931	223	29.1	0	57.6	0	5.4	0.6	0.42	4.5
Jambon de Parme	Prosciutto di Parma	1	Pork, fresh meat, at slaughterhouse/GLO U					1	1.17647	Pork	Assumed that inedible parts and processing losses were accounted for in LCI, thereby only considered avoidable wastes at retail and consumer	1	n/a	2	Assumed same as lard cru, 32 CHF/kg vs. 16 CHF/kg for average	25.314	0.28572	0.0626889	0	0	0	0	0.254546	0.345205	0.349912	0.232858		2.63994	0.57922	0	0	0	0	2.3519	3.18956	3.23304	2.15152	0	0	958	229	31	0	51.9	0	4.3	0.7	0.22	0.4
Petits épis de maïs	Pannocchiette di mais	1	Sweet corn, at farm/GLO U					1	2.60735	Maize		1	n/a	1		0.525524	0.285433	0.189873	0	0	0	0	0.482161	0.124837	0.427605	0.168354		0.0547507	0.0364208	0	0	0	0	0.0924864	0.0239458	0.0820216	0.032293	0	0	500	119	3.4	0	69.3	4.2	0.2	0.6	0.07	0
Haricots, blancs	Fagioli bianchi	1	Soybean, at farm/GLO U					1	2.26351	Legumes		0.333333	1:3 ratio for dry to cooked beans	1		2.02737	0.281391	0	0	0	0	0	0.417137	0.17926	0.319231	0.250229		0.208226	0	0	0	0	0	0.308678	0.132651	0.236228	0.185167	0	0	331	79	5	0	78	7	0	0	0	0
Batavia	Insalata, batavia	1	Iceberg lettuce {GLO}| production | Alloc Rec, U					1	3.17678	Fresh vegetables		1	n/a	1		0.509298	0.278754	0.379747	0	0	0.224719	0.485437	0.329035	0.208948	0.0818713	0.440887		0.0518186	0.0705926	0	0	0.0417739	0.0902397	0.0611656	0.0388422	0.0152194	0.0819582	0	0	77	18	1.6	0	93.9	1.9	0	0.1	0.08	0
Barre sans couverture de chocolat n.s.	Barrette non rivestite di cioccolato n.s.	1	Oat, at farm/GLO U					1	2.09327	Rice		1	n/a	1		0.818482	0.278059	0.883544	0	0.714286	0	0	0.162875	0.417873	0.316622	0.246303		0.0830691	0.263955	0	0.21339	0	0	0.0486582	0.124838	0.0945895	0.0735819	0	0	1780	425	8	0	9	7	3	0	0	0
San Bitter	San Bitter	1	Sugar, from sugarcane, at sugar refinery/GLO U					1	1.03093	Sugar	Assumed that inedible parts and processing losses were accounted for in LCI, thereby only considered avoidable wastes at retail and consumer	0.1	beverage, adjusted for water weight	1		0.113791	0.277577	0.632911	0	0	0	0	0.232678	0.349476	0.0534474	0.462148		0.0115288	0.0262873	0	0	0	0	0.00966404	0.0145151	0.00221988	0.0191948	0	0	269	64	0.5	0	84.5	0.5	0	0	0	0
Poudre pour boisson sans chocolat/cacao	Polvere per bevande senza cioccolato/cacao	1	Sugar, from sugarcane, at sugar refinery/GLO U					1	1.03093	Sugar	Assumed that inedible parts and processing losses were accounted for in LCI, thereby only considered avoidable wastes at retail and consumer	1	n/a	1		1.13791	0.272696	0.0949367	0	0	0.0292135	0.145631	0.206929	0.349266	0.435468	0.138653		0.113261	0.0394309	0	0	0.0121335	0.0604862	0.0859455	0.145064	0.180867	0.057588	0	0	1580	374	13.6	0	2	4.9	1.62	0.3	1.4	2.5
Escargot de pâte levée	Lumaca (dolce)	0.4	Wheat flour, at industrial mill/GLO U	0.3	Sugar, from sugarcane, at sugar refinery/GLO U	0.3	Butter, salted, at dairy/RER U	1	1.96078	Bread and pastries	Assumed that inedible parts and processing losses were accounted for in LCI, thereby only considered avoidable wastes at retail and consumer	1	n/a	1		3.26359	0.27246	0.361709	0	0	0.321067	0	0.231437	0.34009	0.309487	0.241967		0.324557	0.430872	0	0	0.382459	0	0.275691	0.405119	0.368664	0.288234	0	0	1850	442	12	0	8.6	3.8	5.7	1.9	0.21	0.73
Biscuit au chocolat	Biscotti al cioccolato	0.4	Wheat flour, at industrial mill/GLO U	0.3	Sugar, from sugarcane, at sugar refinery/GLO U	0.3	Butter, salted, at dairy/RER U	1	1.96078	Bread and pastries	Assumed that inedible parts and processing losses were accounted for in LCI, thereby only considered avoidable wastes at retail and consumer	1	n/a	1		3.26359	0.271542	0.379747	0	0.44898	0	0.257282	0.243537	0.30005	0.150187	0.371479		0.323464	0.452359	0	0.53483	0	0.306477	0.290104	0.357423	0.178905	0.44251	0	0	2160	515	6.3	0	3.7	0	0	0	0	0
Yogourt au kéfir	Kefir, yogurt	1	Liquid milk, whole milk, pasteurised, at dairy/RER U					1	1.12304	Milk, other dairy		1	n/a	1		2.06081	0.270071	0	0	0	0	0	0.481335	0.0938592	0.44682	0.124517		0.203146	0	0	0	0	0	0.362058	0.0706004	0.336096	0.093661	0	0	444	105	3.8	0	76.4	0.4	1.7	0.2	0.14	0.33
Veau, rôti	Vitello, arrosto	1	Beef meat, fresh, from dairy cattle, at slaughterhouse, PEF compliant (*70% market) + Beef meat, fresh, from beef cattle, at slaughterhouse, PEF compliant (*30% market) = 19.96*0.7+34.26*0.3 = 24.25					1	1.07527	Beef, horse, veal	Assumed that inedible parts and processing losses were accounted for in LCI, thereby only considered avoidable wastes at retail and consumer	1	n/a	0.92	Assumed same as rôti de bœuf épaule, 22 CHF/kg vs. 24 CHF for average https://www.famille-meister.ch, boeuf 15-18 mois	23.9892	0.270034	0	0	0	0.5	1.07767	0.180972	0.272966	0.366649	0.190471		2.36444	0	0	0	4.37804	9.43616	1.58461	2.39011	3.2104	1.66778	0	0	778	185	30.1	0	60.7	0	2.1	0.7	0.38	1.9
Caprice des Dieux	Caprice des Dieux	1	Hard cheese, Emmental-style, at dairy/RER U					1	1.33333	Cheese, whey	Assumed that inedible parts and processing losses were accounted for in LCI, thereby only considered avoidable wastes at retail and consumer	1	n/a	1		11.6555	0.269418	0.521519	0	0	0.47191	0.2	0.27363	0.272491	0.216622	0.312896		1.14617	2.21868	0	0	2.00763	0.850851	1.16409	1.15925	0.921566	1.33114	0	0	1460	352	16.4	0	47.6	0	19	1.5	0.21	1.9
Grissini	Grissini	1	Bread, from wheat flour, at plant/GLO U					1	1.96078	Bread and pastries	Assumed that inedible parts and processing losses were accounted for in LCI, thereby only considered avoidable wastes at retail and consumer	1	n/a	1		3.13589	0.268493	0	0	0	0.675	0.287217	0.20592	0.326985	0.150009	0.366065		0.307317	0	0	0	0.772605	0.328748	0.235696	0.374267	0.1717	0.418998	0	0	1750	415	10	0	6	3	3.5	0	0	0
Flûte en pâte feuilletée (salée)	Bastoncino di pasta sfoglia (salato)	1	Bread, from wheat flour, at plant/GLO U					1	1.96078	Bread and pastries	Assumed that inedible parts and processing losses were accounted for in LCI, thereby only considered avoidable wastes at retail and consumer	1	n/a	1		3.13589	0.267343	1.05443	0	0	0.702247	0.315534	0.239607	0.289166	0.259327	0.273944		0.306	1.2069	0	0	0.803792	0.36116	0.274254	0.33098	0.296825	0.313556	0	0	2070	497	7.2	0	14.5	1.8	14.6	4	0.03	0.02
Farine de blé, fleur	Farina di frumento, bianca	1	Wheat flour, at industrial mill/GLO U					1	1.96078	Bread and pastries	Assumed that inedible parts and processing losses were accounted for in LCI, thereby only considered avoidable wastes at retail and consumer	1	n/a	1		2.27714	0.266955	0.117871	0	0	0.12383	0.122658	0.287797	0.26167	0.31123	0.230494		0.221881	0.0979693	0	0	0.102923	0.101948	0.239205	0.217489	0.258681	0.191576	0	0	1470	346	11.5	0	13.2	3.2	0.3	0.6	0.03	0
Veau, jarret	Vitello, stinco	1	Beef meat, fresh, from dairy cattle, at slaughterhouse, PEF compliant (*70% market) + Beef meat, fresh, from beef cattle, at slaughterhouse, PEF compliant (*30% market) = 19.96*0.7+34.26*0.3 = 24.25					1	1.07527	Beef, horse, veal	Assumed that inedible parts and processing losses were accounted for in LCI, thereby only considered avoidable wastes at retail and consumer	1	n/a	1		26.0753	0.265943	0	0	0	0.842697	0	0.558842	0.0104843	0.33287	0.210827		2.5311	0	0	0	8.02034	0	5.31876	0.0997838	3.16808	2.00654	0	0	804	191	32.3	0	59.1	0	2.2	0.6	0.36	0.94
Rivella n.s. (CH)	Rivella n.s. (CH)	1	Sugar, from sugarcane, at sugar refinery/GLO U					1	1.03093	Sugar	Assumed that inedible parts and processing losses were accounted for in LCI, thereby only considered avoidable wastes at retail and consumer	0.1	beverage, adjusted for water weight	1		0.113791	0.265508	0	0	0	0	0	0.258532	0.299551	0.320684	0.22007		0.0110276	0	0	0	0	0	0.0107378	0.0124415	0.0133193	0.00914038	0	0	153	36	0	0	91	0	0	0	0	0
Noisette	Nocciole	1	Almonds, at farm/GLO U					1	3.03863	Nuts, seeds, oleiferous fruits		1	n/a	1		6.73497	0.264091	0.718854	0	0.428571	0.558203	0.186811	0.253704	0.282069	0.224983	0.296298		0.649206	1.76713	0	1.05354	1.37221	0.459231	0.623672	0.6934	0.553067	0.728377	0	0	2650	643	15.2	0	4	9.7	4.2	6.5	0.05	0
Sucre n.s.	Zucchero n.s.	1	Sugar, from sugarcane, at sugar refinery/GLO U					1	1.03093	Sugar	Assumed that inedible parts and processing losses were accounted for in LCI, thereby only considered avoidable wastes at retail and consumer	1	n/a	1		1.13791	0.262504	0.223266	0	0.0427375	0.37536	0.291494	0.251733	0.269923	0.320275	0.21493		0.109028	0.092731	0	0.0177506	0.155902	0.121069	0.104554	0.11211	0.133023	0.0892687	0	0	1700	400	0	0	11.8939	0	0	0	0	0
Assiette de légumes n.s.	Piatto di verdura n.s.	1	Iceberg lettuce {GLO}| production | Alloc Rec, U					1	3.17678	Fresh vegetables		1	n/a	1		0.509298	0.261163	0	0	0	1.47191	0	0.342296	0.209685	0.13736	0.363116		0.0485487	0	0	0	0.273619	0	0.0636307	0.0389792	0.0255343	0.0675011	0	0	124	30	3.6	0	89.1	3.4	0.1	0.3	0.26	0
Pâtes, radiatori	Pasta, radiatori	1	Pasta, dried, from durum wheat, at plant/GLO U					1	2	Pasta	Assumed that inedible parts and processing losses were accounted for in LCI, thereby only considered avoidable wastes at retail and consumer	0.4	1:2.5 ratio for dry to cooked pasta	1		1.23771	0.261083	0	0	0	0	0	0.275078	0.274422	0.351149	0.186913		0.117948	0	0	0	0	0	0.124271	0.123974	0.158637	0.084441	0	0	698	165	5.8	0	57	2.4	0.1	0.2	0.02	0
Charlotte (entremets de biscuits, fourré de crème e compote)	Charlotte (dolce di savoiardi, crema bavarese e frutta)	0.4	Wheat flour, at industrial mill/GLO U	0.3	Sugar, from sugarcane, at sugar refinery/GLO U	0.3	Butter, salted, at dairy/RER U	1	1.96078	Bread and pastries	Assumed that inedible parts and processing losses were accounted for in LCI, thereby only considered avoidable wastes at retail and consumer	1	n/a	1		3.26359	0.259184	0	0	0	0	0	0.395553	0.154169	0.165045	0.336708		0.308743	0	0	0	0	0	0.471188	0.183648	0.196604	0.40109	0	0	1010	241	4	0	49.4	0.6	6	0	0	0
Fruits de mer n.s.	Frutti di mare n.s.	n/a	n/a					0	1	n/a		1	n/a	1		0	0.257683	0	0	0	0	0	0.113754	0.423155	0.388156	0.150238		0	0	0	0	0	0	0	0	0	0	0	0.431332	382	90.5	17	0	80.5	0	0.5	0	0	0
Patate douce	Patata dolce	1	Potato, at farm/GLO U					1	2.22255	Potatoes		1	n/a	1		0.553883	0.257044	0	0	0	0.465534	0.684466	0.15984	0.306942	0.447352	0.100326		0.051966	0	0	0	0.0941157	0.138377	0.0323144	0.0620537	0.0904399	0.0202826	0	0	325	77	2	0	78.3	2.1	0	0.1	0.05	0
Sauce blanche	Salsa bianca	1	Tomato paste production, at plant/GLO U					1	1.11111	Canned fruits	Assumed that inedible parts and processing losses were accounted for in LCI, thereby only considered avoidable wastes at retail and consumer	1	n/a	1		1.09294	0.256274	0	0	0	0.2	0.296117	0.122122	0.381707	0.483929	0.0687993		0.102233	0	0	0	0.0797843	0.118127	0.0487171	0.152271	0.19305	0.0274455	0	0	489	117	4.5	0	79.5	0	3	0	0	0
Semoule de blé	Semola di frumento	1	Wheat grain, at farm/GLO U					1	1.96078	Bread and pastries	Assumed that inedible parts and processing losses were accounted for in LCI, thereby only considered avoidable wastes at retail and consumer	1	n/a	1		1.66236	0.256262	0	0	0	0	0	0.266059	0.273158	0.272306	0.243049		0.15549	0	0	0	0	0	0.161434	0.165742	0.165225	0.147473	0	0	334	79	2	0	80	1.1	0	0.1	0.01	0
Petit pain, tresse	Panino, treccia	1	Bread, from wheat flour, at plant/GLO U					1	1.96078	Bread and pastries	Assumed that inedible parts and processing losses were accounted for in LCI, thereby only considered avoidable wastes at retail and consumer	1	n/a	1		3.13589	0.256055	0	0	0	0	0	0.258819	0.27972	0.165984	0.330229		0.29308	0	0	0	0	0	0.296244	0.320168	0.189985	0.37798	0	0	1320	314	9.71	0	31.4	2.89	5.11	0	0	0
Brochette de viande (avec saucisse)	Spiedino di carne (con insaccati)	0.5	Beef meat, fresh, from dairy cattle, at slaughterhouse, PEF compliant (*70% market) + Beef meat, fresh, from beef cattle, at slaughterhouse, PEF compliant (*30% market) = 19.96*0.7+34.26*0.3 = 24.25	0.5	Pork, fresh meat, at slaughterhouse/GLO U			1	1.07527	Beef, horse, veal	Assumed that inedible parts and processing losses were accounted for in LCI, thereby only considered avoidable wastes at retail and consumer	1	n/a	1		15.9297	0.254864	0	0	3.22449	0	0.76699	0.143744	0.309486	0.342544	0.182658		1.48186	0	0	18.7483	0	4.45954	0.835773	1.79945	1.99167	1.06204	0	0	870	207	30.7	0	57.4	0	3.4	1	0.26	1.9
Carrelet	Platessa	1	fish, marine//[GLO] landed hake to generic market for marine fish					1	2.26358	Fish, shellfish		1	n/a	1		1.8257	0.254043	0.759494	0	0	0	0	0.341649	0.195582	0.292624	0.222271		0.169289	0.506112	0	0	0	0	0.227669	0.130332	0.194999	0.148117	0	0.244514	403	95	22.6	0	76.4	0	0.1	0.2	0.04	1.4
Sel de cuisine	Sale da cucina	n/a	n/a					0	1	n/a		1	n/a	1		0	0.253012	0.208708	0.0440816	0.141124	0.214745	0.257595	0.234673	0.270247	0.305763	0.209571		0	0	0	0	0	0	0	0	0	0	0	0	0	0	0	0	0.1	0	0	0	0	0
Bâtonnet de glace à la crème	Gelato alla panna su stecco	1	Cream, 40% fat, pasteurised, at dairy/RER U					1	1.17647	Butter, buttermilk, skimmed milk	Assumed that inedible parts and processing losses were accounted for in LCI, thereby only considered avoidable wastes at retail and consumer	1	n/a	1		7.50555	0.25217	0	0	0	0	0	0.176008	0.351643	0.402149	0.128662		0.690826	0	0	0	0	0	0.482179	0.963334	1.1017	0.352473	0	0	800	192	2.5	0	68	0.5	10	0	0	0
Petite saucisse en croûte	Wienerli in crosta	0.7	Bread, from wheat flour, at plant/GLO U	0.3	Pork, fresh meat, at slaughterhouse/GLO U			1	1.96078	Bread and pastries	Assumed that inedible parts and processing losses were accounted for in LCI, thereby only considered avoidable wastes at retail and consumer	1	n/a	1		3.43513	0.251026	0	0	0	0	0	0.255946	0.272092	0.297702	0.212588		0.314742	0	0	0	0	0	0.320911	0.341155	0.373265	0.266548	0	0	1580	378	11	0	35	1	10	0	0	0
Sauce dip n.s.	Salsa dip n.s.	1	Tomato paste production, at plant/GLO U					1	1.11111	Canned fruits	Assumed that inedible parts and processing losses were accounted for in LCI, thereby only considered avoidable wastes at retail and consumer	1	n/a	1		1.09294	0.250017	0.386076	0	0	0	0.466019	0.208372	0.268012	0.265542	0.237232		0.0997371	0.154014	0	0	0	0.185905	0.0831241	0.106916	0.10593	0.094637	0	0	1350	327	0	0	60	0	0	0	0	0
Sablés à la confiture (CH)	Tre buchi (CH), Sorriso (CH)	0.4	Wheat flour, at industrial mill/GLO U	0.3	Sugar, from sugarcane, at sugar refinery/GLO U	0.3	Butter, salted, at dairy/RER U	1	1.96078	Bread and pastries	Assumed that inedible parts and processing losses were accounted for in LCI, thereby only considered avoidable wastes at retail and consumer	1	n/a	1		3.26359	0.249354	0	0	0	0.126404	0.364078	0.139051	0.344059	0.273319	0.229619		0.297034	0	0	0	0.150575	0.433694	0.165639	0.409847	0.325581	0.273525	0	0	2090	499	5.8	0	5.8	1.9	15	1.4	0.05	0
Formaggella (CH)	Formaggella (CH)	1	Hard cheese, Emmental-style, at dairy/RER U					1	1.33333	Cheese, whey	Assumed that inedible parts and processing losses were accounted for in LCI, thereby only considered avoidable wastes at retail and consumer	1	n/a	1		11.6555	0.248906	0	0	0.38418	0	0.293204	0.366698	0.130616	0.359199	0.15808		1.05891	0	0	1.6344	0	1.24736	1.56003	0.555676	1.52812	0.672514	0	0	997	238	32	0	55.5	0	7	0	0	0
Lapin de Pâques, chocolat	Coniglio di Pasqua, cioccolato	1	Milk chocolate, at plant/RER U					1	1.14943	Cocoa, coffee, tea	Assumed that inedible parts and processing losses were accounted for in LCI, thereby only considered avoidable wastes at retail and consumer	1	n/a	1		14.7447	0.248648	0.253165	0	0	0.516854	0.194175	0.316003	0.189216	0.199893	0.288798		1.33817	1.36248	0	0	2.7816	1.04501	1.70066	1.01832	1.07578	1.55425	0	0	2360	566	8.4	0	1.7	3.2	16.3	2.6	0.3	0.35
Gâteau marbré	Torta marmorizzata	0.4	Wheat flour, at industrial mill/GLO U	0.3	Sugar, from sugarcane, at sugar refinery/GLO U	0.3	Butter, salted, at dairy/RER U	1	1.96078	Bread and pastries	Assumed that inedible parts and processing losses were accounted for in LCI, thereby only considered avoidable wastes at retail and consumer	1	n/a	1		3.26359	0.248503	0.484177	0	0	0.478567	0	0.313895	0.210921	0.166676	0.315888		0.29602	0.576758	0	0	0.570075	0	0.373915	0.251252	0.198546	0.376289	0	0	1500	357	7.3	0	31	1.3	9.4	1.3	0.14	1.2
Focaccia farcie	Focaccia ripiena	0.7	Bread, from wheat flour, at plant/GLO U	0.3	Pork, fresh meat, at slaughterhouse/GLO U			1	1.96078	Bread and pastries	Assumed that inedible parts and processing losses were accounted for in LCI, thereby only considered avoidable wastes at retail and consumer	1	n/a	1		3.43513	0.247405	2.78481	0	0	2.10674	0	0.193899	0.324513	0.10155	0.367518		0.310203	3.49166	0	0	2.64148	0	0.243115	0.406882	0.127326	0.460802	0	0	1460	351	9	0	41.5	1.5	3	0	0	0
Croissant n.s.	Croissant n.s.	1	Bread, from wheat flour, at plant/GLO U					1	1.96078	Bread and pastries	Assumed that inedible parts and processing losses were accounted for in LCI, thereby only considered avoidable wastes at retail and consumer	1	n/a	1		3.13589	0.246778	0	0	0	0	0.315534	0.237849	0.248328	0.307322	0.196919		0.282462	0	0	0	0	0.36116	0.272242	0.284236	0.351761	0.225394	0	0	1700	406	8	0	23.8	2.7	13.4	1.4	0.1	0.09
Terrine, viande	Terrina di carne	1	Beef meat, fresh, from dairy cattle, at slaughterhouse, PEF compliant (*70% market) + Beef meat, fresh, from beef cattle, at slaughterhouse, PEF compliant (*30% market) = 19.96*0.7+34.26*0.3 = 24.25					1	1.07527	Beef, horse, veal	Assumed that inedible parts and processing losses were accounted for in LCI, thereby only considered avoidable wastes at retail and consumer	1	n/a	1		26.0753	0.246198	0	0	0	0.129213	0	0.258014	0.26011	0.388028	0.129401		2.34319	0	0	0	1.22979	0	2.45565	2.47559	3.69304	1.23157	0	0	1190	286	17.3	0.3	54.4	0.2	9.1	2.5	0.61	4.9
Tortilla (sans farce)	Tortilla (senza ripieno)	1	Bread, from wheat flour, at plant/GLO U					1	1.96078	Bread and pastries	Assumed that inedible parts and processing losses were accounted for in LCI, thereby only considered avoidable wastes at retail and consumer	1	n/a	1		3.13589	0.245653	1.15506	0	0	1.03903	0	0.394619	0.127083	0.266701	0.22832		0.281175	1.32209	0	0	1.18927	0	0.451681	0.145459	0.305266	0.261335	0	0	1440	343	9	0	28.5	1.5	5	0	0	0
Boule Lindor	Praline Lindor	1	Milk chocolate, at plant/RER U					1	1.14943	Cocoa, coffee, tea	Assumed that inedible parts and processing losses were accounted for in LCI, thereby only considered avoidable wastes at retail and consumer	1	n/a	1		14.7447	0.245523	0.151899	0.8	1.22449	0.0674157	0.0582524	0.280869	0.230654	0.160342	0.315669		1.32135	0.817488	4.30544	6.58996	0.362818	0.313503	1.51158	1.24133	0.862929	1.69887	0	0	2270	546	3.5	0	7.5	2	22	0	0	0
Chair à saucisse	Carne per salsiccia	1	Pork, fresh meat, at slaughterhouse/GLO U					1	1.17647	Pork	Assumed that inedible parts and processing losses were accounted for in LCI, thereby only considered avoidable wastes at retail and consumer	1	n/a	1		12.657	0.245328	0	0	0	0.0110139	0.0274095	0.241705	0.271238	0.256993	0.235721		1.13336	0	0	0	0.0508822	0.126626	1.11663	1.25306	1.18726	1.08899	0	0	888	214	14	0	67.5	0.5	6	0	0	0
Bonbon	Caramelle	1	Sugar, from sugarcane, at sugar refinery/GLO U					1	1.03093	Sugar	Assumed that inedible parts and processing losses were accounted for in LCI, thereby only considered avoidable wastes at retail and consumer	1	n/a	1		1.13791	0.243785	0.0632911	0	0	0.151685	0.0242718	0.26577	0.245132	0.208979	0.272447		0.101253	0.0262873	0	0	0.0630008	0.010081	0.110385	0.101813	0.0867972	0.113158	0	0	1630	385	0.5	0	4.1	0	0.2	0	0	0
Consommé, de volaille	Brodo di pollo	1	Beef meat, fresh, from dairy cattle, at slaughterhouse, PEF compliant (*70% market) + Beef meat, fresh, from beef cattle, at slaughterhouse, PEF compliant (*30% market) = 19.96*0.7+34.26*0.3 = 24.25					1	1.07527	Beef, horse, veal	Assumed that inedible parts and processing losses were accounted for in LCI, thereby only considered avoidable wastes at retail and consumer	0.1	bouillion, thus assumed a water dilution	1		2.60753	0.242772	0	0	0.0887737	0.0140449	0.928888	0.119829	0.290916	0.060901	0.392544		0.231058	0	0	0.0844901	0.0133672	0.884067	0.114047	0.276879	0.0579624	0.373603	0	0	21	5	0.3	0	98.1	0	0.1	0.1	0.01	0.4
Sauce, pesto rosso	Salsa al pesto rosso	1	Tomato paste production, at plant/GLO U					1	1.11111	Canned fruits	Assumed that inedible parts and processing losses were accounted for in LCI, thereby only considered avoidable wastes at retail and consumer	1	n/a	1		1.09294	0.242602	1.26582	0	1.31429	0	0.156311	0.265253	0.229606	0.228327	0.254357		0.0967792	0.504964	0	0.524297	0	0.0623557	0.105815	0.0915946	0.0910846	0.101469	0	0	1460	353	5	0	48	0	0	0	0	0
Cookie	Cookie	0.4	Wheat flour, at industrial mill/GLO U	0.3	Sugar, from sugarcane, at sugar refinery/GLO U	0.3	Butter, salted, at dairy/RER U	1	1.96078	Bread and pastries	Assumed that inedible parts and processing losses were accounted for in LCI, thereby only considered avoidable wastes at retail and consumer	1	n/a	1		3.26359	0.241781	1.22563	0	0	0	0.461165	0.141391	0.316151	0.134206	0.33037		0.288013	1.45999	0	0	0	0.549345	0.168426	0.376602	0.159868	0.39354	0	0	2110	504	7	0	3.5	3.5	14	0	0	0
Salade, jeune	Insalata, giovani foglie	1	Iceberg lettuce {GLO}| production | Alloc Rec, U					1	3.17678	Fresh vegetables		1	n/a	1		0.509298	0.241371	0.253165	6	0	0.337079	0	0.258532	0.249626	0.299305	0.193662		0.0448694	0.0470617	1.11536	0	0.0626609	0	0.0480594	0.0464039	0.055639	0.0360006	0	0	45.5	11	1.5	0	96	2.5	0	0	0	0
Vinaigre de vin rouge	Aceto di vino rosso	1	Wine, vinegar, or spirit					1	1.45159	Apple juice		1	n/a	1		2.90319	0.240317	0	0	0.366431	0.0878788	0.492114	0.257522	0.197809	0.299735	0.191387		0.254656	0	0	0.388293	0.0931219	0.521475	0.272887	0.209611	0.317618	0.202806	0	0	94	22	0.1	0.1	93.4	0	0	0	0	0
Romanesco	Romanesco	1	Iceberg lettuce {GLO}| production | Alloc Rec, U					1	3.17678	Fresh vegetables		1	n/a	1		0.509298	0.238913	0	0	0	0	0.883495	0.128232	0.27949	0.298497	0.189846		0.0444125	0	0	0	0	0.164236	0.0238375	0.0519554	0.0554888	0.0352912	0	0	121	29	2.2	0	91.8	2.7	0	0.2	0.06	0
Tête de nègre	Moretto	1	Milk chocolate, at plant/RER U					1	1.14943	Cocoa, coffee, tea	Assumed that inedible parts and processing losses were accounted for in LCI, thereby only considered avoidable wastes at retail and consumer	1	n/a	1		14.7447	0.23874	0.924051	0	0	0.11236	0	0.115822	0.381977	0.126403	0.33125		1.28485	4.97305	0	0	0.604696	0	0.623331	2.05572	0.680275	1.78272	0	0	1720	408	3	0	10	1	6	0	0	0
Lätta	Lätta	1	Palm oil, at oil mill/GLO U					1	1.33333	Vegetal oils and fats	Assumed that inedible parts and processing losses were accounted for in LCI, thereby only considered avoidable wastes at retail and consumer	1	n/a	1		4.4914	0.238235	0	0	0	0.15639	0.529596	0.327986	0.121611	0.209836	0.261622		0.390553	0	0	0	0.25638	0.868198	0.537687	0.199365	0.343996	0.428893	0	0	1490	362	0.5	0	58	0.5	15	6	0	0
Petit oignon blanc	Cipolline bianche	1	Onion, at farm/GLO U					1	2.26351	Legumes		1	n/a	1		0.531256	0.237951	0.0527426	0	0	0.374532	0.0485437	0.33712	0.161677	0.243898	0.233053		0.0461406	0.0102272	0	0	0.0726249	0.00941303	0.0653703	0.0313506	0.0472939	0.0451909	0	0	116	28	0.9	0	90.6	1.3	0	0.1	0	0
Champignons, mélange	Funghi misti	n/a	n/a					0	1	n/a		1	n/a	1		0	0.236793	0.518987	0	0	0.477693	0.203883	0.181332	0.293727	0.170626	0.291281		0	0	0	0	0	0	0	0	0	0	0	0	1190	283	35	0	90.1338	23.3	0	0	0	0
Gaufrette (avec enrobage de chocolat)	Cialda (a strati) ricoperta di cioccolato	0.4	Wheat flour, at industrial mill/GLO U	0.3	Sugar, from sugarcane, at sugar refinery/GLO U	0.3	Butter, salted, at dairy/RER U	1	1.96078	Bread and pastries	Assumed that inedible parts and processing losses were accounted for in LCI, thereby only considered avoidable wastes at retail and consumer	1	n/a	1		3.26359	0.236568	0	0	0	0	0	0.237901	0.259611	0.40946	0.0941901		0.281802	0	0	0	0	0	0.28339	0.309251	0.487754	0.1122	0	0	2250	540	5	0	4	2	20	0	0	0
Country Fries	Country fries	1	Potato, at farm/GLO U					1	2.22255	Potatoes		1	n/a	1		0.553883	0.235276	0	0	0	0	0.57767	0.222854	0.212057	0.348477	0.142055		0.0475652	0	0	0	0	0.116786	0.0450538	0.042871	0.0704506	0.028719	0	0	821	196	2.7	0	61	2.7	0.9	0	0	0
Bolet	Porcino	n/a	n/a					0	1	n/a		1	n/a	1		0	0.233111	0.824367	0	0.152408	0.0926966	0.0362523	0.272807	0.215027	0.339096	0.145831		0	0	0	0	0	0	0	0	0	0	0	0	1260	301	35	0	90.1338	21	0	0	0	0
Rhum	Rum	1	Wine, vinegar, or spirit					1	1.45159	Apple juice		1	n/a	1		2.90319	0.231595	0	0	0	0	0.92233	0.18666	0.203944	0.198022	0.259243		0.245413	0	0	0	0	0.97736	0.197797	0.216112	0.209837	0.27471	0	0	969	234	0	33.4	66.6	0	0	0	0	0
Gouda	Gouda	1	Hard cheese, Emmental-style, at dairy/RER U					1	1.33333	Cheese, whey	Assumed that inedible parts and processing losses were accounted for in LCI, thereby only considered avoidable wastes at retail and consumer	1	n/a	1		11.6555	0.230586	0	0	0	0.255618	0	0.345717	0.143135	0.340426	0.140132		0.980971	0	0	0	1.08746	0	1.47077	0.608934	1.44826	0.596156	0	0	1500	362	23	0	47	0	21	0	0	0
Punch froid, avec alcool (cocktail)	Boule alcolica	1	Wine, vinegar, or spirit					1	1.45159	Apple juice		1	n/a	1		2.90319	0.229302	0	0	0	0	0	0.439504	0.0499251	0	0.418134		0.242983	0	0	0	0	0	0.465726	0.0529038	0	0.443081	0	0	243	58	0	5.4	89	0	0	0	0	0
Gendarme (CH)	Landjäger (CH)	1	Pork, fresh meat, at slaughterhouse/GLO U					1	1.17647	Pork	Assumed that inedible parts and processing losses were accounted for in LCI, thereby only considered avoidable wastes at retail and consumer	1	n/a	1		12.657	0.228458	0	0	0	0.280899	0	0.206825	0.272841	0.25922	0.203125		1.05543	0	0	0	1.2977	0	0.95549	1.26047	1.19754	0.938396	0	0	2030	491	26.6	0	26.6	0	16.9	3.5	0.13	2
Canard n.s.	Anatra n.s.	1	Chicken, fresh meat, at slaughterhouse/GLO U					1	1.11111	Poultry	Assumed that inedible parts and processing losses were accounted for in LCI, thereby only considered avoidable wastes at retail and consumer	1	n/a	1		8.39885	0.228337	0	0	0	0	0	0.143744	0.3335	0.148584	0.294014		0.699985	0	0	0	0	0	0.440657	1.02237	0.455495	0.901324	0	0	843	201	27.6	0	58.4	0	3.2	2	0.19	0.53
Consommé, de poisson	Brodo di pesce	1	Beef meat, fresh, from dairy cattle, at slaughterhouse, PEF compliant (*70% market) + Beef meat, fresh, from beef cattle, at slaughterhouse, PEF compliant (*30% market) = 19.96*0.7+34.26*0.3 = 24.25					1	1.07527	Beef, horse, veal	Assumed that inedible parts and processing losses were accounted for in LCI, thereby only considered avoidable wastes at retail and consumer	0.1	bouillion, thus assumed a water dilution	1		2.60753	0.227852	0	0	0	3.37079	0	0.155119	0.321512	0.183853	0.264085		0.216857	0	0	0	3.20814	0	0.147634	0.305998	0.174982	0.251342	0	0	21	5	0.3	0	98.1	0	0.1	0.1	0.01	0.4
Vin, sans alcool	Vino, analcolico	1	Wine, vinegar, or spirit					1	1.45159	Apple juice		0.1	beverage, adjusted for water weight	1		0.290319	0.224732	0.020328	1.01271	0.167652	0.28026	0.119708	0.196262	0.263023	0.329294	0.138625		0.023814	0.00215408	0.107313	0.0177655	0.0296982	0.012685	0.0207971	0.0278715	0.0348941	0.0146896	0	0	116	28	0.5	0	93.5	0.5	0.5	0	0	0
Filet n.s.	Filetto n.s.	1	Beef meat, fresh, from dairy cattle, at slaughterhouse, PEF compliant (*50% market) + Beef meat, fresh, from beef cattle, at slaughterhouse, PEF compliant (*50% market) = 19.96*0.5+34.26*0.5 = 27.11					1	1.07527	Beef, horse, veal	Assumed that inedible parts and processing losses were accounted for in LCI, thereby only considered avoidable wastes at retail and consumer	1	n/a	2.5	Filet de bœuf, 60 CHF/kg vs. 24 CHF/kg as average https://www.famille-meister.ch, boeuf 15-18 mois	72.8763	0.222544	0	0	0	0	0	0.325233	0.146281	0.464458	0.0233275		5.91964	0	0	0	0	0	8.65115	3.89104	12.3545	0.620507	0	0	596	141	29.2	0	66.8	0	1.2	0.1	0.15	2
Nouilles transparentes	Vermicelli cinesi	1	Rice, at farm/GLO U					1	2.09327	Rice		0.333333	1:3 ratio for dry to cooked rice	1		0.778841	0.221687	0	16	0	0	0	0.343046	0.127309	0.0689471	0.34747		0.0630206	0	4.54843	0	0	0	0.09752	0.036191	0.0196001	0.0987776	0	0	1560	368	7	0	8.3	1	0.5	0	0	0
Saucisse de veau bavaroise	Salsiccia di vitello bavarese	1	Beef meat, fresh, from dairy cattle, at slaughterhouse, PEF compliant (*70% market) + Beef meat, fresh, from beef cattle, at slaughterhouse, PEF compliant (*30% market) = 19.96*0.7+34.26*0.3 = 24.25					1	1.07527	Beef, horse, veal	Assumed that inedible parts and processing losses were accounted for in LCI, thereby only considered avoidable wastes at retail and consumer	1	n/a	0.63	Assumed 10 CHF/kg vs. 16 CHF/kg for average	16.4274	0.219889	0	0	0	0	0.436893	0.114271	0.299551	0.256547	0.189701		1.31846	0	0	0	0	2.61962	0.685169	1.79611	1.53826	1.13745	0	0	2270	550	20.9	0.1	22.9	0	19	5.6	0.24	1.5
Piadina (sans farce)	Piadina (senza ripieno)	1	Bread, from wheat flour, at plant/GLO U					1	1.96078	Bread and pastries	Assumed that inedible parts and processing losses were accounted for in LCI, thereby only considered avoidable wastes at retail and consumer	1	n/a	1		3.13589	0.21867	0	0	0	0	0.582524	0.267123	0.134464	0.224479	0.213886		0.250289	0	0	0	0	0.666757	0.305749	0.153908	0.256939	0.244813	0	0	1160	274	11	0	34.5	1.5	0.5	0	0	0
Eau-de-vie n.s.	Acquavite n.s.	1	Wine, vinegar, or spirit					1	1.45159	Apple juice		1	n/a	1		2.90319	0.218411	0.240506	0	0	0	0.153722	0.0650853	0.373107	0.389275	0.0777032		0.231442	0.254856	0	0	0	0.162893	0.0689685	0.395368	0.4125	0.0823392	0	0	916	221	0	31.6	62.1	0	0	0	0	0
Pâte brisée	Pasta frolla	0.4	Wheat flour, at industrial mill/GLO U	0.3	Sugar, from sugarcane, at sugar refinery/GLO U	0.3	Butter, salted, at dairy/RER U	1	1.96078	Bread and pastries	Assumed that inedible parts and processing losses were accounted for in LCI, thereby only considered avoidable wastes at retail and consumer	1	n/a	1		3.26359	0.21785	0.295359	0	0	0.0662376	0.593984	0.0673239	0.324508	0.275652	0.17025		0.259506	0.351835	0	0	0.0789029	0.707561	0.080197	0.386557	0.32836	0.202804	0	0	1890	451	9.4	0	11.8	2.5	6	4.2	0.04	0.03
Thé à l'écorce d'orange	Tè di scorze d’arancia	1	Tea, dried, at farm/GLO U					1	1.14943	Cocoa, coffee, tea	Assumed that inedible parts and processing losses were accounted for in LCI, thereby only considered avoidable wastes at retail and consumer	0.1	beverage, adjusted for water weight	1		0.531275	0.217234	0	0	0	0	0	0.465357	0	0.374131	0.0880282		0.042125	0	0	0	0	0	0.0902398	0	0.0725498	0.01707	0	0	0	0	0	0	99.9	0	0	0	0	0
Boudin noir (CH)	Sanguinaccio (CH)	1	Pork, fresh meat, at slaughterhouse/GLO U					1	1.17647	Pork	Assumed that inedible parts and processing losses were accounted for in LCI, thereby only considered avoidable wastes at retail and consumer	1	n/a	1		12.657	0.216893	0	0	0	0	0.902913	0.118925	0.240933	0.221854	0.212808		1.002	0	0	0	0	4.17127	0.549407	1.11306	1.02492	0.98313	0	0	2210	534	27.5	0	19	0	18.1	4.3	0.24	2.8
Cicorino rouge	Radicchio	1	Iceberg lettuce {GLO}| production | Alloc Rec, U					1	3.17678	Fresh vegetables		1	n/a	1		0.509298	0.216866	0.759494	0	0	0	0.582524	0.208541	0.187298	0.204633	0.22694		0.0403141	0.141185	0	0	0	0.108288	0.0387665	0.0348176	0.0380401	0.0421868	0	0	79	19	1.4	0	94	3	0	0	0.05	0
Vinaigre de pomme	Aceto di mele	1	Wine, vinegar, or spirit					1	1.45159	Apple juice		1	n/a	1		2.90319	0.212787	0.279027	0	0.285714	0.196629	0.322362	0.273429	0.142964	0.194183	0.228107		0.225482	0.295675	0	0.302761	0.208361	0.341596	0.289743	0.151494	0.205768	0.241717	0	0	94	22	0.1	0.1	93.4	0	0	0	0	0
Tresse russe	Treccia russa	0.4	Wheat flour, at industrial mill/GLO U	0.3	Sugar, from sugarcane, at sugar refinery/GLO U	0.3	Butter, salted, at dairy/RER U	1	1.96078	Bread and pastries	Assumed that inedible parts and processing losses were accounted for in LCI, thereby only considered avoidable wastes at retail and consumer	1	n/a	1		3.26359	0.212726	0	0	0	0	0.283981	0.170553	0.246118	0.314591	0.12884		0.253402	0	0	0	0	0.338281	0.203165	0.293179	0.374745	0.153476	0	0	1560	373	7	0	27	2	10	0	0	0
Potage, de poisson	Minestra di pesce	1	fish, marine//[GLO] landed hake to generic market for marine fish					1	2.26358	Fish, shellfish		0.5	soup, thus assumed a water dilution	1		0.912851	0.212406	0	0	0	0	0	0.341262	0.109835	0.235168	0.193662		0.0707718	0	0	0	0	0	0.113705	0.0365961	0.0783559	0.0645263	0	0.0601182	260	62.5	1.5	0	90	0	2	0	0	0
Pain pour sandwiches	Pane per sandwich	1	Bread, from wheat flour, at plant/GLO U					1	1.96078	Bread and pastries	Assumed that inedible parts and processing losses were accounted for in LCI, thereby only considered avoidable wastes at retail and consumer	1	n/a	1		3.13589	0.212017	0	0	0	0	0.291262	0.295702	0.123065	0.333184	0.112236		0.242675	0	0	0	0	0.333379	0.33846	0.140861	0.381362	0.128465	0	0	1120	264	8	0	39	0	0	0	0	0
Tête de Moine (CH)	Tête de Moine (CH)	1	Hard cheese, Emmental-style, at dairy/RER U					1	1.33333	Cheese, whey	Assumed that inedible parts and processing losses were accounted for in LCI, thereby only considered avoidable wastes at retail and consumer	1	n/a	1		11.6555	0.211972	0.551795	0	0	0.404494	0.291262	0.135471	0.277684	0.212195	0.211789		0.901784	2.34748	0	0	1.72082	1.2391	0.576326	1.18134	0.902732	0.901003	0	0	1740	419	24.7	0	35.2	0	21.3	1.6	0.27	1.6
Leckerli de Bâle (CH)	Leckerli di Basilea (CH)	0.4	Wheat flour, at industrial mill/GLO U	0.3	Sugar, from sugarcane, at sugar refinery/GLO U	0.3	Butter, salted, at dairy/RER U	1	1.96078	Bread and pastries	Assumed that inedible parts and processing losses were accounted for in LCI, thereby only considered avoidable wastes at retail and consumer	1	n/a	1		3.26359	0.211453	0	0	0	0	0.194175	0.142322	0.27998	0.268306	0.164635		0.251885	0	0	0	0	0.231303	0.169535	0.333515	0.319609	0.196115	0	0	1700	404	6.9	0.3	6.3	3.2	0.6	2.1	0.09	0
Saltimbocca, veau	Saltimbocca di vitello	1	Beef meat, fresh, from dairy cattle, at slaughterhouse, PEF compliant (*70% market) + Beef meat, fresh, from beef cattle, at slaughterhouse, PEF compliant (*30% market) = 19.96*0.7+34.26*0.3 = 24.25					1	1.07527	Beef, horse, veal	Assumed that inedible parts and processing losses were accounted for in LCI, thereby only considered avoidable wastes at retail and consumer	1	n/a	0.63	Assumed 10 CHF/kg vs. 16 CHF/kg for average	16.4274	0.210476	0	0	0	0	0	0	0.435347	0.466061	0		1.26201	0	0	0	0	0	0	2.61034	2.79451	0	0	0	963	230	30.2	0	54.7	0	2	1.3	0.29	0.85
Mûre	More	1	Raspberry, at farm/GLO U					1	1.90643	Berries		1	n/a	1		0.823201	0.209086	0	0	1.2551	0.0762921	0	0.1618	0.276245	0.21917	0.200781		0.0628236	0	0	0.377118	0.0229234	0	0.0486159	0.083003	0.0658536	0.0603284	0	0	185	44	1	0	85	6	0	0.2	0.05	0
Sablé	Sablé	0.4	Wheat flour, at industrial mill/GLO U	0.3	Sugar, from sugarcane, at sugar refinery/GLO U	0.3	Butter, salted, at dairy/RER U	1	1.96078	Bread and pastries	Assumed that inedible parts and processing losses were accounted for in LCI, thereby only considered avoidable wastes at retail and consumer	1	n/a	1		3.26359	0.208121	0	0	0.122449	0.337079	0	0.257976	0.181388	0.165179	0.243484		0.247916	0	0	0.145863	0.401532	0	0.307304	0.216071	0.196763	0.290041	0	0	1990	475	5.9	0	13.2	1.6	15.5	1.5	0.02	0
Blanc d'oeuf	Albume	1	Chicken egg, in barn single tiered, at farm/GLO U					1	1.52682	Eggs without co-product poultry		1	n/a	1		6.40198	0.207579	0	0	0	0.606742	0	0.239917	0.197703	0.250134	0.172535		0.485055	0	0	0	1.41779	0	0.56062	0.461978	0.584493	0.403167	0	0	187	44	10.5	0	88	0	0	0	0.44	0.1
Fromage à la crème n.s.	Formaggio cremoso n.s.	1	Soft cheese, Camembert-style, at dairy/RER U					1	1.33333	Cheese, whey	Assumed that inedible parts and processing losses were accounted for in LCI, thereby only considered avoidable wastes at retail and consumer	1	n/a	1		8.6928	0.206855	0	0	0	0.347191	0.2	0.279524	0.137394	0.19861	0.213644		0.656324	0	0	0	1.10159	0.634574	0.886895	0.435933	0.630165	0.677866	0	0	1600	385	22	0	44.9	0	19.8	1.6	0	0
Tisane / infusion de dent-de-lion	Tè di dente di leone	1	Mint, at farm/US U					1	3.17678	Fresh vegetables		0.1	beverage, adjusted for water weight	1		0.0370289	0.205165	1.58228	0	0	0	0	0	0.424363	0.133618	0.264085		0.00277292	0.0213854	0	0	0	0	0	0.00573551	0.00180593	0.00356925	0	0	0	0	0	0	99.9	0	0	0	0	0
Sauce hollandaise	Salsa olandese	1	Tomato paste production, at plant/GLO U					1	1.11111	Canned fruits	Assumed that inedible parts and processing losses were accounted for in LCI, thereby only considered avoidable wastes at retail and consumer	1	n/a	1		1.09294	0.204731	0	0	0	0.505618	0	0.271768	0.161058	0.298236	0.127729		0.0816716	0	0	0	0.201702	0	0.108414	0.0642497	0.118973	0.0509538	0	0	876	211	3	0	66.2	0.1	9	0.7	0.06	0.3
Veau, escalope	Vitello, scaloppina	1	Beef meat, fresh, from dairy cattle, at slaughterhouse, PEF compliant (*70% market) + Beef meat, fresh, from beef cattle, at slaughterhouse, PEF compliant (*30% market) = 19.96*0.7+34.26*0.3 = 24.25					1	1.07527	Beef, horse, veal	Assumed that inedible parts and processing losses were accounted for in LCI, thereby only considered avoidable wastes at retail and consumer	1	n/a	1		26.0753	0.204441	0	0	0	0	0	0.176319	0.252621	0.234099	0.180018		1.94576	0	0	0	0	0	1.67811	2.40431	2.22803	1.71331	0	0	591	140	30	0	66.6	0	0.5	0.3	0.32	1
Biscottes complètes	Zwieback integrali	1	Bread, from wheat flour, at plant/GLO U					1	1.96078	Bread and pastries	Assumed that inedible parts and processing losses were accounted for in LCI, thereby only considered avoidable wastes at retail and consumer	1	n/a	1		3.13589	0.202975	0.512658	0	0	0.491573	0.771116	0.147027	0.198565	0.117517	0.273349		0.232325	0.586789	0	0	0.562655	0.88262	0.168287	0.227277	0.13451	0.312876	90.1472	0	1740	412	17.7	0	4.3	7.8	4	1.6	0.25	0.2
Farmer Soft Choc (enrobé de chocolat)	Farmer Soft Choc (rivestito di cioccolato)	0.5	Milk chocolate, at plant/RER U	0.5	Bread, from wheat flour, at plant/GLO U			1	1.14943	Cocoa, coffee, tea	Assumed that inedible parts and processing losses were accounted for in LCI, thereby only considered avoidable wastes at retail and consumer	1	n/a	1		4.14573	0.202752	0	0	1.95918	0	0	0.202689	0.223665	0.123998	0.267606		0.306802	0	0	2.96462	0	0	0.306707	0.338447	0.187633	0.404939	0	0	2040	488	7	0	8	5	17	0	0	0
Jambon à l'os	Prosciutto con l’osso	1	Pork, fresh meat, at slaughterhouse/GLO U					1	1.17647	Pork	Assumed that inedible parts and processing losses were accounted for in LCI, thereby only considered avoidable wastes at retail and consumer	1	n/a	1		12.657	0.202752	0	0	0	0	0	0.301965	0.127808	0.138963	0.255282		0.936671	0	0	0	0	0	1.39502	0.590448	0.641981	1.17935	0	0	637	152	21	0	70.5	0.5	2.5	0	0	0
Gâteau glacé (rond)	Torta gelato (rotonda)	1	Cream, 40% fat, pasteurised, at dairy/RER U					1	1.17647	Butter, buttermilk, skimmed milk	Assumed that inedible parts and processing losses were accounted for in LCI, thereby only considered avoidable wastes at retail and consumer	1	n/a	1		7.50555	0.201231	0	0	0	0	0.660194	0.290434	0.0678982	0.308926	0.112544		0.551278	0	0	0	0	1.80862	0.795653	0.186009	0.84631	0.308317	0	0	459	109	2	0	77.4	0.6	2.5	0	0	0
Alcopop n.s.	Alcopop n.s.	1	Wine, vinegar, or spirit					1	1.45159	Apple juice		1	n/a	1		2.90319	0.200338	0	0	0	1.85393	0	0.429162	0	0.267237	0.145246		0.212291	0	0	0	1.96454	0	0.454768	0	0.283181	0.153912	0	0	162	38	0.2	1.3	91.1	0	0	0	0.01	0
Chipolata	Cipollata (salsiccia)	1	Pork, fresh meat, at slaughterhouse/GLO U					1	1.17647	Pork	Assumed that inedible parts and processing losses were accounted for in LCI, thereby only considered avoidable wastes at retail and consumer	1	n/a	1		12.657	0.200247	0	0	0	0.0842697	0	0.201331	0.219795	0.355224	0.0726232		0.925102	0	0	0	0.389309	0	0.93011	1.01541	1.64106	0.335505	0	0	1120	270	21.1	0.1	52.1	0	7.5	2.2	0.21	1.7
Panais	Pastinaca	1	Carrot, at farm/GLO U					1	3.17678	Fresh vegetables		1	n/a	1		0.323122	0.199459	0.21308	5.04657	0	0.277366	0	0.224622	0.195675	0	0.363713		0.0235241	0.0251306	0.59519	0	0.0327125	0	0.0264919	0.0230778	0	0.0428962	0	0	325	77	4.6	0	76.8	5.7	0	0.1	0.15	0
Chou n.s.	Cavoli n.s.	1	Iceberg lettuce {GLO}| production | Alloc Rec, U					1	3.17678	Fresh vegetables		1	n/a	1		0.509298	0.199201	0.620253	2.26667	0	0	1.90777	0.00869992	0.20742	0.187461	0.208868		0.0370302	0.115301	0.421359	0	0	0.354642	0.00161726	0.0385581	0.0348479	0.0388273	0	0	121	29	2.2	0	90.9	2.7	0	0.2	0.07	0
Actifit	Actifit	1	Liquid milk, whole milk, pasteurised, at dairy/RER U					1	1.12304	Milk, other dairy		1	n/a	1		2.06081	0.196717	0	0	0	0	0	0.201655	0.212182	0.15767	0.228873		0.14797	0	0	0	0	0	0.151684	0.159602	0.118598	0.172157	0	0	329	78	2.61	0	82	1.27	0.755	0	0	0
Sticks salés	Stick salati	1	Bread, from wheat flour, at plant/GLO U					1	1.96078	Bread and pastries	Assumed that inedible parts and processing losses were accounted for in LCI, thereby only considered avoidable wastes at retail and consumer	1	n/a	1		3.13589	0.196504	0	0	0	0.196629	0.291262	0.195062	0.188151	0.10351	0.273085		0.224919	0	0	0	0.225062	0.333379	0.223268	0.215358	0.118477	0.312574	0	0	1560	367	10	0	8.4	1.8	0.2	0	0	0
Torta di pane (CH)	Torta di pane (CH)	0.4	Wheat flour, at industrial mill/GLO U	0.3	Sugar, from sugarcane, at sugar refinery/GLO U	0.3	Butter, salted, at dairy/RER U	1	1.96078	Bread and pastries	Assumed that inedible parts and processing losses were accounted for in LCI, thereby only considered avoidable wastes at retail and consumer	1	n/a	1		3.26359	0.193664	0	0	0	0	0	0.414866	0	0.00577231	0.348393		0.230695	0	0	0	0	0	0.494193	0	0.00687605	0.41501	0	0	892	212	7	0	53	3	2	0	0	0
Croissant, fourré à l'abricot	Croissant ripieno di albicocca	0.4	Wheat flour, at industrial mill/GLO U	0.3	Sugar, from sugarcane, at sugar refinery/GLO U	0.3	Butter, salted, at dairy/RER U	1	1.96078	Bread and pastries	Assumed that inedible parts and processing losses were accounted for in LCI, thereby only considered avoidable wastes at retail and consumer	1	n/a	1		3.26359	0.19335	0.199367	0	0	0.859551	0.194175	0.212797	0.174488	0.178942	0.205216		0.230321	0.237488	0	0	1.02391	0.231303	0.253487	0.207852	0.213157	0.244455	0	0	1490	356	7	0	30	2	10	0	0	0
Torino	Torino	1	Milk chocolate, at plant/RER U					1	1.14943	Cocoa, coffee, tea	Assumed that inedible parts and processing losses were accounted for in LCI, thereby only considered avoidable wastes at retail and consumer	1	n/a	1		14.7447	0.193338	0	0	0	0	0	0.178904	0.227159	0.281133	0.121039		1.04051	0	0	0	0	0	0.962824	1.22253	1.513	0.651406	0	0	2400	576	9	0	6	0	0	0	0	0
Toblerone	Toblerone	1	Milk chocolate, at plant/RER U					1	1.14943	Cocoa, coffee, tea	Assumed that inedible parts and processing losses were accounted for in LCI, thereby only considered avoidable wastes at retail and consumer	1	n/a	1		14.7447	0.19216	0	0	1.20408	0.224719	0.116505	0.112461	0.276894	0.226502	0.163879		1.03417	0	0	6.48012	1.20939	0.627006	0.605244	1.49019	1.21899	0.881964	0	0	2230	534	7	0	2	1.9	17.7	1.7	0.36	0.38
Graines, de tournesol	Semi di girasole	1	Sunflower seed, at farm/CH U					1	3.03863	Nuts, seeds, oleiferous fruits		1	n/a	1		2.3488	0.191633	0.663291	7.54	0.244898	0	0	0.148441	0.253046	0.104314	0.263541		0.16429	0.568648	6.46414	0.209954	0	0	0.127261	0.216939	0.0894294	0.225937	0	0	2590	626	21.3	0	4.5	8	5.1	25.4	0.36	0
Rissole aux poires (CH)	Rissole aux poires (CH)	0.4	Wheat flour, at industrial mill/GLO U	0.3	Sugar, from sugarcane, at sugar refinery/GLO U	0.3	Butter, salted, at dairy/RER U	1	1.96078	Bread and pastries	Assumed that inedible parts and processing losses were accounted for in LCI, thereby only considered avoidable wastes at retail and consumer	1	n/a	1		3.26359	0.191238	0	0	0	0	0	0.220527	0.182626	0.221272	0.166505		0.227805	0	0	0	0	0	0.262695	0.217546	0.263582	0.198343	0	0	602	144	2.4	0	71.9	1.8	3.8	0.5	0.06	0.31
Familia Knusper Crunch	Familia Knusper Crunch	1	Oat, at farm/GLO U					1	2.09327	Rice		1	n/a	1		0.818482	0.190668	0.193376	0	0	1.00772	0.0557282	0.141817	0.251714	0.133185	0.238005		0.0569613	0.0577701	0	0	0.301054	0.0166486	0.0423674	0.0751985	0.0397886	0.0711031	50	0	1940	464	8	0	6	6	4.5	3	0	0
Farmer (sans couverture de chocolat)	Farmer (non rivestito di cioccolato)	1	Sugar, from sugarcane, at sugar refinery/GLO U					1	1.03093	Sugar	Assumed that inedible parts and processing losses were accounted for in LCI, thereby only considered avoidable wastes at retail and consumer	1	n/a	1		1.13791	0.190442	0.436709	0	0.816327	0	0	0.24819	0.154269	0.175842	0.202465		0.0790978	0.181382	0	0.339052	0	0	0.103083	0.0640737	0.0730339	0.0840915	0	0	2030	484	10	0	4	5	12	0	0	0
Glace à l'eau	Ghiacciolo	n/a	n/a					0	1	n/a		1	n/a	1		0	0.189476	0	0	0	0	0.194175	0.231644	0.148278	0.24853	0.140845		0	0	0	0	0	0	0	0	0	0	0	0	374	88	0	0	78	0	0	0	0	0
Hareng	Aringa	1	fish, marine//[GLO] landed anchovy to generic market for marine fish					1	2.26358	Fish, shellfish		1	n/a	1		0.136873	0.187505	0	0	0	0	0	0.26577	0.131221	0.140478	0.226232		0.00936751	0	0	0	0	0	0.0132775	0.0065556	0.00701811	0.0113023	0	1.389	644	155	13	0	74	2	2.5	0	0	0
Ristretto, avec caféine	Ristretto, con caffeina	1	Coffee, regular, roast and ground, at plant/GLO U					1	1.14943	Cocoa, coffee, tea	Assumed that inedible parts and processing losses were accounted for in LCI, thereby only considered avoidable wastes at retail and consumer	0.1	beverage, adjusted for water weight	1		1.05404	0.18666	0	0	1.30612	0	0	0.216649	0.176901	0.267771	0.119865		0.0718125	0	0	0.502495	0	0	0.08335	0.068058	0.103018	0.0461148	0	0	8	2	0.1	0	99.4	0.1	0	0	0	0
Petit pain, Murren (CH)	Panino, murren zurighese (CH)	1	Bread, from wheat flour, at plant/GLO U					1	1.96078	Bread and pastries	Assumed that inedible parts and processing losses were accounted for in LCI, thereby only considered avoidable wastes at retail and consumer	1	n/a	1		3.13589	0.185373	0	0	0	0.884831	0.26699	0.150465	0.210684	0.224746	0.152949		0.212178	0	0	0	1.01278	0.305597	0.172223	0.241149	0.257244	0.175065	0	0	1300	310	9.4	0	32.4	2.2	4.9	0.8	0.13	0.05
Cake glacé (rectangulaire)	Torta gelato (mattonella)	1	Cream, 40% fat, pasteurised, at dairy/RER U					1	1.17647	Butter, buttermilk, skimmed milk	Assumed that inedible parts and processing losses were accounted for in LCI, thereby only considered avoidable wastes at retail and consumer	1	n/a	1		7.50555	0.184627	0	0	0	0	0	0.261484	0.129406	0.275339	0.109925		0.505791	0	0	0	0	0	0.716343	0.354511	0.7543	0.301143	0	0	1240	296	2.6	0	69.659	0	13	0	0	0
Ragusa	Ragusa	1	Milk chocolate, at plant/RER U					1	1.14943	Cocoa, coffee, tea	Assumed that inedible parts and processing losses were accounted for in LCI, thereby only considered avoidable wastes at retail and consumer	1	n/a	1		14.7447	0.182637	1.10759	0	0	0.140449	0.242718	0.158566	0.1997	0.181721	0.183392		0.982917	5.96085	0	0	0.75587	1.30626	0.85337	1.07475	0.977986	0.986979	0	0	2360	566	8.4	0	1.7	3.2	16.3	2.6	0.3	0.35
Apéritif, sans alcool	Aperitivo, analcolico	1	Sugar, from sugarcane, at sugar refinery/GLO U					1	1.03093	Sugar	Assumed that inedible parts and processing losses were accounted for in LCI, thereby only considered avoidable wastes at retail and consumer	0.1	beverage, adjusted for water weight	1		0.113791	0.181028	0	0	0	0	0	0.310238	0.0748877	0.29396	0.0880282		0.00751881	0	0	0	0	0	0.0128854	0.00311038	0.0122093	0.00365615	0	0	269	64	0.5	0	84.5	0.5	0	0	0	0
Brezel salé pour apéritif (sec)	Bretzel (secco)	1	Bread, from wheat flour, at plant/GLO U					1	1.96078	Bread and pastries	Assumed that inedible parts and processing losses were accounted for in LCI, thereby only considered avoidable wastes at retail and consumer	1	n/a	1		3.13589	0.181028	0.253165	0	0	0	0.194175	0.0832472	0.274089	0.185249	0.177553		0.207205	0.289772	0	0	0	0.222252	0.0952847	0.313722	0.212035	0.203227	0	0	1530	360	8.6	0	9	0.7	1	1.4	0.04	0
Produit végétarien n.s.	Prodotto vegetariano n.s.	1	Soybean, at farm/GLO U					1	2.26351	Legumes		1	n/a	1		6.08211	0.180932	0.924051	0	0	0	0	0.220269	0.161558	0	0.32993		0.401663	2.05136	0	0	0	0	0.48899	0.358653	0	0.732434	0	0	1050	250	4.5	0	50.5	4	1	0	0	0
Panna cotta	Panna cotta	1	Cream, from soft cheese production, at dairy/RER U					1	1.17647	Butter, buttermilk, skimmed milk	Assumed that inedible parts and processing losses were accounted for in LCI, thereby only considered avoidable wastes at retail and consumer	1	n/a	1		5.57827	0.180835	0	0	0	0	0	0.248294	0.134299	0.143773	0.211356		0.368192	0	0	0	0	0	0.505543	0.273441	0.292732	0.430334	0	0	931	224	2.5	0	65	0.5	11	0	0	0
Couronne du soleil	Corona del sole	1	Bread, from wheat flour, at plant/GLO U					1	1.96078	Bread and pastries	Assumed that inedible parts and processing losses were accounted for in LCI, thereby only considered avoidable wastes at retail and consumer	1	n/a	1		3.13589	0.178998	0	0	0	0	0	0.241255	0.137294	0.278694	0.096897		0.204881	0	0	0	0	0	0.27614	0.157147	0.318993	0.110908	0	0	1290	307	12	0	30	4	0.8	0	0	0
Dinde, émincé (viande uniquement)	Tacchino, sminuzzato (solo carne)	1	Chicken, fresh meat, at slaughterhouse/GLO U					1	1.11111	Poultry	Assumed that inedible parts and processing losses were accounted for in LCI, thereby only considered avoidable wastes at retail and consumer	1	n/a	2	Assumed same as suprême, 30 CHF/kg vs. 15 CHF/kg for average	16.7977	0.178547	0	0	0	0.455056	0	0	0.369306	0.164083	0.190457		1.0947	0	0	0	2.79002	0	0	2.26427	1.00602	1.16772	0	0	617	146	32.4	0	64.2	0	0.4	0.4	0.16	0.61
Bresaola	Bresaola	1	Beef meat, fresh, from dairy cattle, at slaughterhouse, PEF compliant (*50% market) + Beef meat, fresh, from beef cattle, at slaughterhouse, PEF compliant (*50% market) = 19.96*0.5+34.26*0.5 = 27.11					1	1.07527	Beef, horse, veal	Assumed that inedible parts and processing losses were accounted for in LCI, thereby only considered avoidable wastes at retail and consumer	1	n/a	3.13	Assumed same as viande séchée, 75 CHF/kg vs. 24 CHF/kg	91.2412	0.17821	0	0	0	0	0.218447	0.230003	0.124064	0.312573	0.0675616		5.93494	0	0	0	0	7.27493	7.65978	4.1317	10.4096	2.25001	0	0	702	166	32.4	0	58.2	0	1.6	0.2	0.6	0
Crème au chocolat, à la poire	Crema al cioccolato e pere	1	Cream, from soft cheese production, at dairy/RER U					1	1.17647	Butter, buttermilk, skimmed milk	Assumed that inedible parts and processing losses were accounted for in LCI, thereby only considered avoidable wastes at retail and consumer	1	n/a	1		5.57827	0.17789	0	0	0	2.02809	0	0	0.367948	0.160342	0.192342		0.362197	0	0	0	4.12933	0	0	0.749167	0.326467	0.39162	0	0	516	122	3.6	0	72.1	0.5	1.5	0.2	0.21	0.1
Graines, de courge	Semi di zucca	1	Sunflower seed, at farm/CH U					1	3.03863	Nuts, seeds, oleiferous fruits		1	n/a	1		2.3488	0.177627	0.854749	2.47967	0	0.101461	0	0.176652	0.196836	0.186429	0.170378		0.152282	0.732787	2.12585	0	0.0869835	0	0.151446	0.16875	0.159828	0.146068	0	0	2500	603	32.6	0	5.6	6	8.7	21	0.32	0
Roesti, aux légumes	Rösti, con verdure	1	Potato, at farm/GLO U					1	2.22255	Potatoes		1	n/a	1		0.553883	0.177166	0	0	0	1.22472	0	0.379524	0	0	0.323063		0.0358172	0	0	0	0.247598	0	0.0767274	0	0	0.0653129	0	0	494	117	2	0	72.6	1.3	1.6	0.4	0.02	0
Madeleine	Madeleine	0.4	Wheat flour, at industrial mill/GLO U	0.3	Sugar, from sugarcane, at sugar refinery/GLO U	0.3	Butter, salted, at dairy/RER U	1	1.96078	Bread and pastries	Assumed that inedible parts and processing losses were accounted for in LCI, thereby only considered avoidable wastes at retail and consumer	1	n/a	1		3.26359	0.176804	0	0	0	0	0.300971	0.239659	0.103345	0.28728	0.0858275		0.210611	0	0	0	0	0.35852	0.285484	0.123106	0.342211	0.102239	0	0	1770	425	7.5	0	20.3	3.7	9.2	2.4	0.13	0
Pain fribourgeois au safran (CH)	Pane friburghese allo zafferano (CH)	1	Bread, from wheat flour, at plant/GLO U					1	1.96078	Bread and pastries	Assumed that inedible parts and processing losses were accounted for in LCI, thereby only considered avoidable wastes at retail and consumer	1	n/a	1		3.13589	0.176576	0	0	0	0	0	0.189486	0.182272	0.145158	0.202449		0.202109	0	0	0	0	0	0.216885	0.208628	0.166147	0.231724	0	0	1060	251	9	0	36.6	3.5	0.5	0	0	0
Kellogg's Special K Red Fruit	Kellogg's Special K Red Fruit	1	Maize flour, dry milling process, at plant/GLO U					1	1.96078	Bread and pastries	Assumed that inedible parts and processing losses were accounted for in LCI, thereby only considered avoidable wastes at retail and consumer	1	n/a	1		2.68036	0.176322	0.0632911	0	0	0	0	0.179421	0.191463	0.0587921	0.273107		0.172501	0.0619197	0	0	0	0	0.175533	0.187314	0.0575182	0.26719	13.8915	0	1600	379	8	0	5	4.5	0.2	0	2.2	4
Manioc	Manioca	1	Potato, at farm/GLO U					1	2.22255	Potatoes		1	n/a	1		0.553883	0.176184	0	0	0	0.393258	0.509709	0.154085	0.16322	0.289685	0.0827157		0.0356186	0	0	0	0.079504	0.103046	0.0311509	0.0329978	0.0585648	0.0167224	0	0	325	77	2	0	78.3	2.1	0	0.1	0.05	0
Samosa	Samoussa	0.3	Bread, from wheat flour, at plant/GLO U	0.7	Carrot, at farm/GLO U			1	1.96078	Bread and pastries	Assumed that inedible parts and processing losses were accounted for in LCI, thereby only considered avoidable wastes at retail and consumer	1	n/a	1		0.379955	0.175718	0	3.33333	0	0	1.04854	0.129783	0.130305	0.115446	0.225352		0.0243692	0	0.462279	0	0	0.145416	0.0179987	0.0180711	0.0160105	0.0312526	0	0	1430	342	6.3	0	37	3.4	4	4.2	0.07	0.01
Gibier n.s.	Selvaggina n.s.	1	Beef meat, fresh, from dairy cattle, at slaughterhouse, PEF compliant (*70% market) + Beef meat, fresh, from beef cattle, at slaughterhouse, PEF compliant (*30% market) = 19.96*0.7+34.26*0.3 = 24.25					1	1.07527	Beef, horse, veal	Assumed that inedible parts and processing losses were accounted for in LCI, thereby only considered avoidable wastes at retail and consumer	1	n/a	1		26.0753	0.175117	0	0	0	0.448416	0	0.145509	0.221715	0.21174	0.144958		1.66667	0	0	0	4.26779	0	1.38488	2.11017	2.01523	1.37963	0	0	665	158	28.9	0	64.9	0	2.1	0.4	0.3	1.9
Biscuit roulé au kirsch (CH)	Torta al kirsch di Zugo (CH)	0.4	Wheat flour, at industrial mill/GLO U	0.3	Sugar, from sugarcane, at sugar refinery/GLO U	0.3	Butter, salted, at dairy/RER U	1	1.96078	Bread and pastries	Assumed that inedible parts and processing losses were accounted for in LCI, thereby only considered avoidable wastes at retail and consumer	1	n/a	1		3.26359	0.174197	0	0	0	0	0	0.120993	0.243485	0.206307	0.147755		0.207506	0	0	0	0	0	0.144128	0.290042	0.245755	0.176008	0	0	1400	335	4.8	0.9	38.8	1.5	8.5	1.6	0.12	0
Tarte de Pâques (CH)	Torta di Pasqua (CH)	0.4	Wheat flour, at industrial mill/GLO U	0.3	Sugar, from sugarcane, at sugar refinery/GLO U	0.3	Butter, salted, at dairy/RER U	1	1.96078	Bread and pastries	Assumed that inedible parts and processing losses were accounted for in LCI, thereby only considered avoidable wastes at retail and consumer	1	n/a	1		3.26359	0.172592	0	0	0	0	0	0.267347	0.0988517	0.042357	0.279842		0.205594	0	0	0	0	0	0.318467	0.117753	0.0504562	0.333351	0	0	1400	333	6	0	33.5	1.5	5	0	0	0
Sauce barbecue	Salsa barbecue	1	Tomato paste production, at plant/GLO U					1	1.11111	Canned fruits	Assumed that inedible parts and processing losses were accounted for in LCI, thereby only considered avoidable wastes at retail and consumer	1	n/a	1		1.09294	0.172417	0	0	0	0	0	0.167985	0.194428	0.347859	0.0279395		0.0687808	0	0	0	0	0	0.0670129	0.0775617	0.138769	0.0111457	0	0	383	90.4	1.5	0	78.1	0.6	0.5	0	0	0
Porc, jarret	Maiale, stinco	1	Pork, fresh meat, at slaughterhouse/GLO U					1	1.17647	Pork	Assumed that inedible parts and processing losses were accounted for in LCI, thereby only considered avoidable wastes at retail and consumer	1	n/a	1		12.657	0.170891	0	0	0	0	0.970874	0.129266	0.128807	0.271513	0.0880282		0.78948	0	0	0	0	4.48524	0.597182	0.595061	1.25433	0.406672	0	0	1120	267	39.4	0	44.9	0	4.2	1.2	0.27	1.8
Saucisse aux choux, vaudoise (CH)	Salsiccia ai cavoli vodese (CH)	1	Pork, fresh meat, at slaughterhouse/GLO U					1	1.17647	Pork	Assumed that inedible parts and processing losses were accounted for in LCI, thereby only considered avoidable wastes at retail and consumer	1	n/a	0.63	Assumed 10 CHF/kg vs. 16 CHF/kg for average	7.97389	0.170649	0	0	0	0	0.383495	0.324716	0	0.254944	0.101232		0.49667	0	0	0	0	1.11615	0.945076	0	0.742007	0.294634	0	0	1730	418	19.9	0	36.9	0.9	13.2	4.1	0.17	0.88
Merveille (CH)	Chiacchiere (CH)	0.4	Wheat flour, at industrial mill/GLO U	0.3	Sugar, from sugarcane, at sugar refinery/GLO U	0.3	Butter, salted, at dairy/RER U	1	1.96078	Bread and pastries	Assumed that inedible parts and processing losses were accounted for in LCI, thereby only considered avoidable wastes at retail and consumer	1	n/a	1		3.26359	0.169773	0.224684	0	0	0.595506	0.169903	0.208051	0.132801	0.09	0.235467		0.202236	0.267646	0	0	0.709373	0.20239	0.247832	0.158194	0.107209	0.28049	0	0	2350	565	7	0	4	2	3.5	0	0	0
Pâtes, ravioli, farce n.s.	Pasta, ravioli, ripieno n.s.	0.5	Pasta, dried, from durum wheat, at plant/GLO U	0.5	Beef, fresh meat, at slaughterhouse/GLO U			1	2	Pasta	Assumed that inedible parts and processing losses were accounted for in LCI, thereby only considered avoidable wastes at retail and consumer	0.4	1:2.5 ratio for dry to cooked pasta	1		6.11009	0.169744	0	0	0	0.353933	0	0.219235	0.139416	0.150187	0.185849		0.37856	0	0	0	0.789334	0	0.488934	0.310923	0.334945	0.414478	0	0	859	204	9	0	54	1.5	1.5	0	0	0
Gâteau suédois (gâteau au biscuit, fourré de crème et enrobé de massepin)	Torta svedese (pan di Spagna ripieno di crema e ricoperta di marzapane)	0.4	Wheat flour, at industrial mill/GLO U	0.3	Sugar, from sugarcane, at sugar refinery/GLO U	0.3	Butter, salted, at dairy/RER U	1	1.96078	Bread and pastries	Assumed that inedible parts and processing losses were accounted for in LCI, thereby only considered avoidable wastes at retail and consumer	1	n/a	1		3.26359	0.169442	0	0	0	0	0	0.124095	0.230654	0.116515	0.213028		0.201842	0	0	0	0	0	0.147824	0.274758	0.138794	0.253762	0	0	1280	304	4	0	39.5	1.5	7	0	0	0
Assugrin	Assugrin	1	Beef meat, fresh, from dairy cattle, at slaughterhouse, PEF compliant (*70% market) + Beef meat, fresh, from beef cattle, at slaughterhouse, PEF compliant (*30% market) = 19.96*0.7+34.26*0.3 = 24.25					1	1.07527	Beef, horse, veal	Assumed that inedible parts and processing losses were accounted for in LCI, thereby only considered avoidable wastes at retail and consumer	1	n/a	1		26.0753	0.167614	0.0911392	0.0666667	0.163265	0.179775	0.336165	0.14068	0.176286	0.190914	0.148426		1.59526	0.867415	0.634498	1.55387	1.71101	3.19944	1.33892	1.67779	1.81702	1.41265	0	0	0	0	0	0	29.6581	0	0	0	0	0
Mars	Mars	1	Milk chocolate, at plant/RER U					1	1.14943	Cocoa, coffee, tea	Assumed that inedible parts and processing losses were accounted for in LCI, thereby only considered avoidable wastes at retail and consumer	1	n/a	1		14.7447	0.167511	0	0	0	0	0	0.218718	0.135297	0.202565	0.138644		0.901513	0	0	0	0	0	1.17709	0.728141	1.09017	0.746156	0	0	2060	493	5.5	0	4.8	1.3	14.2	0	0	0
Beurre aux fines herbes	Burro alle erbe	1	Butter, salted, at dairy/RER U					1	1.17647	Butter, buttermilk, skimmed milk	Assumed that inedible parts and processing losses were accounted for in LCI, thereby only considered avoidable wastes at retail and consumer	1	n/a	1		18.0298	0.167231	0	0	0	0.140449	0.0479369	0.128738	0.216667	0.24723	0.101352		1.10053	0	0	0	0.924279	0.315466	0.84721	1.42586	1.62699	0.666986	0	0	2370	577	1	0	33	0.5	37	0	0	0
Anchois	Acciughe	1	fish, marine//[GLO] landed anchovy to generic market for marine fish					1	2.26358	Fish, shellfish		1	n/a	1		0.136873	0.167204	0.241697	0	0	0	0	0.256251	0.0984206	0.275985	0.0776229		0.00835328	0.0120748	0	0	0	0	0.012802	0.00491696	0.0137878	0.00387793	0	2.072	763	182	26.4	0	55.1	0	2.9	1.3	0.25	21
Flocons de millet	Fiocchi di miglio	1	Wheat flour, at industrial mill/GLO U					1	1.96078	Bread and pastries	Assumed that inedible parts and processing losses were accounted for in LCI, thereby only considered avoidable wastes at retail and consumer	1	n/a	1		2.27714	0.166316	0.405269	0	0	0.567528	0.422028	0.148256	0.157454	0.0647867	0.249925		0.138234	0.336842	0	0	0.471705	0.350772	0.123224	0.130869	0.0538479	0.207727	0	0	1510	357	9.8	0	11.4	3.8	0.9	1.7	0.11	0
Chocolat blanc	Cioccolato bianco	1	White chocolate, at plant/RER U					1	1.14943	Cocoa, coffee, tea	Assumed that inedible parts and processing losses were accounted for in LCI, thereby only considered avoidable wastes at retail and consumer	1	n/a	1		13.9706	0.164907	0	0	0	0.11236	0	0.153159	0.19321	0.208445	0.129054		0.840905	0	0	0	0.572951	0	0.781	0.98523	1.06291	0.658079	0	0	2370	568	6.8	0	1.3	0.2	21.9	1.3	0.28	0.56
Maltesers	Maltesers	1	Milk chocolate, at plant/RER U					1	1.14943	Cocoa, coffee, tea	Assumed that inedible parts and processing losses were accounted for in LCI, thereby only considered avoidable wastes at retail and consumer	1	n/a	1		14.7447	0.164695	0	0	0	0.505618	0	0.11496	0.229656	0.140032	0.185006		0.886358	0	0	0	2.72113	0	0.618693	1.23596	0.753624	0.995664	0	0	2120	507	7.9	0	11.8939	1.1	14.5	0	0	0
Pâtisserie n.s.	Prodotti di pasticceria n.s.	0.4	Wheat flour, at industrial mill/GLO U	0.3	Sugar, from sugarcane, at sugar refinery/GLO U	0.3	Butter, salted, at dairy/RER U	1	1.96078	Bread and pastries	Assumed that inedible parts and processing losses were accounted for in LCI, thereby only considered avoidable wastes at retail and consumer	1	n/a	1		3.26359	0.164482	0	0	0	0	0.0970874	0.113625	0.220519	0.255077	0.0898768		0.195933	0	0	0	0	0.115652	0.135351	0.262685	0.303851	0.107062	0	0	1350	322	3.5	0	39.5	0	0	0	0	0
Merlu	Nasello	1	fish, marine//[GLO] landed hake to generic market for marine fish					1	2.26358	Fish, shellfish		1	n/a	1		1.8257	0.163457	0	0	0	0	0	0	0.338095	0.0641368	0.245248		0.108925	0	0	0	0	0	0	0.2253	0.0427396	0.163429	0	0.181271	377	89	21.3	0	76.9	0	0.1	0.1	0.07	2.1
Flet	Passera	1	fish, marine//[GLO] landed hake to generic market for marine fish					1	2.26358	Fish, shellfish		1	n/a	1		1.8257	0.162443	1.84177	0	0	0	0	0.297828	0.0484274	0.204169	0.128081		0.108249	1.22732	0	0	0	0	0.198467	0.0322711	0.136054	0.0853508	0	0.244514	384	90	20.6	0	76.8	0	0.1	0.2	0.18	1
Pain, pumpernickel	Pane, pumpernickel	1	Bread, from wheat flour, at plant/GLO U					1	1.96078	Bread and pastries	Assumed that inedible parts and processing losses were accounted for in LCI, thereby only considered avoidable wastes at retail and consumer	1	n/a	1		3.13589	0.162426	0.809652	0	0	0.601124	0.108544	0.226044	0.10654	0.043605	0.260275		0.185913	0.926728	0	0	0.688046	0.124239	0.258731	0.121946	0.0499103	0.297911	0	0	856	203	4.5	0	44.5	12	0	0	0	0
Jambon paysan (CH)	Prosciutto paesano (CH)	1	Pork, fresh meat, at slaughterhouse/GLO U					1	1.17647	Pork	Assumed that inedible parts and processing losses were accounted for in LCI, thereby only considered avoidable wastes at retail and consumer	1	n/a	1.88	Jambon fermier, 30 CHF/kg vs. 16 CHF/kg for average	23.7951	0.161397	0	0	0	0	0.53964	0.253102	0.0339491	0.259487	0.0806187		1.40176	0	0	0	0	4.68689	2.19825	0.294855	2.2537	0.700191	0	0	646	154	22	0	70	0.5	2.5	0	0	0
Prussien	Prussiani	0.4	Wheat flour, at industrial mill/GLO U	0.3	Sugar, from sugarcane, at sugar refinery/GLO U	0.3	Butter, salted, at dairy/RER U	1	1.96078	Bread and pastries	Assumed that inedible parts and processing losses were accounted for in LCI, thereby only considered avoidable wastes at retail and consumer	1	n/a	1		3.26359	0.160512	0.35443	1.2	0	0.0393258	0	0.16546	0.172242	0.191342	0.135123		0.191203	0.422202	1.42945	0	0.0468454	0	0.197098	0.205176	0.227928	0.16096	0	0	2090	500	6	0	3	4	12	0	0	0
Kouglof de pâte levée (CH)	Gugelhupf (CH)	0.4	Wheat flour, at industrial mill/GLO U	0.3	Sugar, from sugarcane, at sugar refinery/GLO U	0.3	Butter, salted, at dairy/RER U	1	1.96078	Bread and pastries	Assumed that inedible parts and processing losses were accounted for in LCI, thereby only considered avoidable wastes at retail and consumer	1	n/a	1		3.26359	0.160067	0	0	0	0.401685	0	0.200362	0.137622	0.0791689	0.226686		0.190673	0	0	0	0.478492	0	0.238673	0.163937	0.0943069	0.270031	0	0	1910	459	8.3	0	23.8	3.1	13.2	2.3	0.18	1.1
Flocons de 5 céréales	Fiocchi di 5 cereali	1	Wheat flour, at industrial mill/GLO U					1	1.96078	Bread and pastries	Assumed that inedible parts and processing losses were accounted for in LCI, thereby only considered avoidable wastes at retail and consumer	1	n/a	1		2.27714	0.160043	0	0	0	0.561798	0	0.127207	0.208207	0.204752	0.123225		0.133021	0	0	0	0.466942	0	0.105729	0.173053	0.170181	0.102419	100	0	1480	349	12	0	12	9	0.6	0	0	0
Tarte aux fraises (pâte feuilletée)	Torta di fragole (di pasta sfoglia)	0.4	Wheat flour, at industrial mill/GLO U	0.3	Sugar, from sugarcane, at sugar refinery/GLO U	0.3	Butter, salted, at dairy/RER U	1	1.96078	Bread and pastries	Assumed that inedible parts and processing losses were accounted for in LCI, thereby only considered avoidable wastes at retail and consumer	1	n/a	1		3.26359	0.159629	0	0	0	0	0	0.0927126	0.240658	0.14213	0.17404		0.190152	0	0	0	0	0	0.11044	0.286674	0.169307	0.207318	0	0	903	216	3	0	61	0	0	0	0	0
Leerdam	Leerdammer	1	Hard cheese, Emmental-style, at dairy/RER U					1	1.33333	Cheese, whey	Assumed that inedible parts and processing losses were accounted for in LCI, thereby only considered avoidable wastes at retail and consumer	1	n/a	1		11.6555	0.159215	0.190506	0	0	0.765169	0	0.232151	0.105167	0.15117	0.16584		0.677343	0.810463	0	0	3.25522	0	0.987628	0.447408	0.643117	0.705528	0	0	1480	356	27	0	69.659	0	18.5	0	0	0
Moules	Cozze	n/a	n/a					0	1	n/a		1	n/a	1		0	0.159166	0.797468	0	2.35714	0	0.133495	0.0436918	0.273303	0.114872	0.195643		0	0	0	0	0	0	0	0	0	0	0	0.431332	382	90.5	17	0	80.5	0	0.5	0	0	0
Algues n.s.	Alghe n.s.	1	Iceberg lettuce {GLO}| production | Alloc Rec, U					1	3.17678	Fresh vegetables		1	n/a	1		0.509298	0.159165	0	0	1.06122	0.842697	0	0.192865	0.142997	0.0490379	0.249856		0.0295879	0	0	0.197275	0.156652	0	0.0358523	0.0265822	0.00911585	0.0464466	0	0	1540	364	49	0	90.1338	0	0	0	0	0
Haricots sabres	Piattoni	1	Soybean, at farm/GLO U					1	2.26351	Legumes		1	n/a	1		6.08211	0.158701	0	0	0	0	0.485437	0.14969	0.133799	0.168626	0.150528		0.352312	0	0	0	0	1.07766	0.332307	0.29703	0.374346	0.334168	0	0	142	34	2.3	0	89.3	3.4	0.1	0.1	0.1	0
Gaufre	Wafer (spesso, soffice)	0.4	Wheat flour, at industrial mill/GLO U	0.3	Sugar, from sugarcane, at sugar refinery/GLO U	0.3	Butter, salted, at dairy/RER U	1	1.96078	Bread and pastries	Assumed that inedible parts and processing losses were accounted for in LCI, thereby only considered avoidable wastes at retail and consumer	1	n/a	1		3.26359	0.158641	0.0791139	0	0	0.140449	0	0.29408	0.0441837	0.0722876	0.229754		0.188975	0.0942414	0	0	0.167305	0	0.350311	0.0526322	0.0861098	0.273685	0	0	2100	502	8	0	9	1	14	0	0	0
Edam	Edamer	1	Hard cheese, Emmental-style, at dairy/RER U					1	1.33333	Cheese, whey	Assumed that inedible parts and processing losses were accounted for in LCI, thereby only considered avoidable wastes at retail and consumer	1	n/a	1		11.6555	0.158388	0	0	0	0.231461	0	0.171768	0.161757	0.253902	0.0797315		0.673822	0	0	0	0.984693	0	0.730747	0.688157	1.08016	0.339198	0	0	1280	309	25	0	51.5	0	14	0	0	0
Café à la grappa	Caffè corretto con grappa	1	Coffee, regular, roast and ground, at plant/GLO U					1	1.14943	Cocoa, coffee, tea	Assumed that inedible parts and processing losses were accounted for in LCI, thereby only considered avoidable wastes at retail and consumer	0.1	beverage, adjusted for water weight	1		1.05404	0.157696	0	0	0	0	0	0.291279	0.0449326	0.349189	0		0.0606692	0	0	0	0	0	0.112062	0.0172866	0.134341	0	0	0	118	28	0.1	3.8	96.1	0.1	0	0	0	0
Gâteau aux marrons	Torta di castagne	0.4	Wheat flour, at industrial mill/GLO U	0.3	Sugar, from sugarcane, at sugar refinery/GLO U	0.3	Butter, salted, at dairy/RER U	1	1.96078	Bread and pastries	Assumed that inedible parts and processing losses were accounted for in LCI, thereby only considered avoidable wastes at retail and consumer	1	n/a	1		3.26359	0.156439	0	0	4.15102	0	0	0.308816	0.025401	0.171982	0.14364		0.186352	0	0	4.94474	0	0	0.367865	0.0302579	0.204867	0.171106	0	0	1750	418	6	0	18.5	1.5	8	0	0	0
Philadelphia	Philadelphia	1	Soft cheese, Camembert-style, at dairy/RER U					1	1.33333	Cheese, whey	Assumed that inedible parts and processing losses were accounted for in LCI, thereby only considered avoidable wastes at retail and consumer	1	n/a	1		8.6928	0.154679	0.068538	0	0	0.0141357	0.11901	0.125834	0.186197	0.142539	0.164675		0.490775	0.217462	0	0	0.0448507	0.377605	0.399256	0.59078	0.452259	0.522493	0	0	959	232	5.5	0	69.659	0.2	14.5	0	0	0
Vin n.s.	Vino n.s.	1	Wine, vinegar, or spirit					1	1.45159	Apple juice		1	n/a	1		2.90319	0.154477	0	0	0	0	0	0.098242	0.224663	0.133618	0.171655		0.163694	0	0	0	0	0	0.104103	0.238067	0.141591	0.181896	0	0	287	69	0.2	9.6	89.6	0	0	0	0.02	0
Seiche	Seppia	n/a	n/a					0	1	n/a		1	n/a	1		0	0.154441	0	0	0	0	0.535922	0.0671596	0.199482	0.107266	0.19329		0	0	0	0	0	0	0	0	0	0	0	0.487902	352	83	16	0	79.4	0	0.2	0.3	0.2	1.3
Pain aux flocons d'avoine	Pane ai fiocchi d’avena	1	Bread, from wheat flour, at plant/GLO U					1	1.96078	Bread and pastries	Assumed that inedible parts and processing losses were accounted for in LCI, thereby only considered avoidable wastes at retail and consumer	1	n/a	1		3.13589	0.154387	0	0	0	0	0	0.152857	0.171742	0.149385	0.158506		0.176711	0	0	0	0	0	0.17496	0.196576	0.170986	0.181426	30.08	0	989	234	10	0	41	6	0.5	0	0	0
Fontina	Fontina	1	Hard cheese, Emmental-style, at dairy/RER U					1	1.33333	Cheese, whey	Assumed that inedible parts and processing losses were accounted for in LCI, thereby only considered avoidable wastes at retail and consumer	1	n/a	1		11.6555	0.154338	0	0	0	0	0.454693	0.0841779	0.19119	0.107857	0.192615		0.656592	0	0	0	0	1.93438	0.358114	0.813373	0.45885	0.819434	0	0	1430	345	25	0	47.5	0	16	0	0	0
Gâteau à la crème (CH)	Gâteau à la crème (CH)	0.4	Wheat flour, at industrial mill/GLO U	0.3	Sugar, from sugarcane, at sugar refinery/GLO U	0.3	Butter, salted, at dairy/RER U	1	1.96078	Bread and pastries	Assumed that inedible parts and processing losses were accounted for in LCI, thereby only considered avoidable wastes at retail and consumer	1	n/a	1		3.26359	0.153084	0	15.82	0	0	0	0.17001	0.152484	0.175267	0.134815		0.182355	0	18.845	0	0	0	0.202518	0.18164	0.20878	0.160593	0	0	1470	349	6	0	29.5	1.5	8	0	0	0
Chou vert	Cavolo verde	1	Iceberg lettuce {GLO}| production | Alloc Rec, U					1	3.17678	Fresh vegetables		1	n/a	1		0.509298	0.152064	0	0	0	0	0.796117	0.0506722	0.183724	0.1721	0.135563		0.0282677	0	0	0	0	0.147993	0.00941965	0.0341532	0.0319924	0.0252004	0	0	121	29	2.2	0	91.8	2.7	0	0.2	0.06	0
Moutarde de Dijon	Senape di Digione	1	Tomato paste production, at plant/GLO U					1	1.11111	Canned fruits	Assumed that inedible parts and processing losses were accounted for in LCI, thereby only considered avoidable wastes at retail and consumer	1	n/a	1		1.09294	0.152004	0.107595	0	0.408163	0.162921	0.0121359	0.189413	0.130269	0.170583	0.136705		0.0606379	0.042922	0	0.162825	0.0649929	0.00484128	0.075561	0.0519672	0.0680492	0.0545346	0	0	723	173	8.9	0	71.2	4.5	2.1	0	0	0
Haricots, borlotti	Fagioli borlotti	1	Soybean, at farm/GLO U					1	2.26351	Legumes		0.333333	1:3 ratio for dry to cooked beans	1		2.02737	0.151648	0.298229	0	0	0	0.129733	0.128528	0.176225	0.270567	0.0537177		0.112218	0.220686	0	0	0	0.0960011	0.0951095	0.130405	0.200217	0.0397506	0	0	544	129	8.5	0	63.9	7.4	0.2	0.4	0.05	0
Biscuits apéritifs n.s.	Biscotti per aperitivo n.s.	1	Bread, from wheat flour, at plant/GLO U					1	1.96078	Bread and pastries	Assumed that inedible parts and processing losses were accounted for in LCI, thereby only considered avoidable wastes at retail and consumer	1	n/a	1		3.13589	0.151628	0.0955696	0	0	0.117978	0	0.0873233	0.229311	0.124559	0.173919		0.173553	0.109389	0	0	0.135037	0	0.0999503	0.262469	0.14257	0.199067	0	0	1890	449	9.2	0	4.2	2.1	5.9	2.4	0.05	0
Plie grise	Sogliola	1	fish, marine//[GLO] landed hake to generic market for marine fish					1	2.26358	Fish, shellfish		1	n/a	1		1.8257	0.151248	0	0	0	0	0	0.155833	0.162377	0.172037	0.134129		0.100789	0	0	0	0	0	0.103844	0.108205	0.114642	0.0893808	0	0.244514	450	106	23.4	0	73.1	0	0.2	0.5	0.04	0.8
Macaron	Macaron	0.4	Wheat flour, at industrial mill/GLO U	0.3	Sugar, from sugarcane, at sugar refinery/GLO U	0.3	Butter, salted, at dairy/RER U	1	1.96078	Bread and pastries	Assumed that inedible parts and processing losses were accounted for in LCI, thereby only considered avoidable wastes at retail and consumer	1	n/a	1		3.26359	0.150801	0.417722	0	0	0.0252809	0	0.180403	0.137728	0.12806	0.169529		0.179636	0.497595	0	0	0.0301149	0	0.214899	0.164064	0.152546	0.201945	0	0	2300	554	5.9	0	5.4	12.7	35	0.6	0.12	0.02
Twix	Twix	1	Milk chocolate, at plant/RER U					1	1.14943	Cocoa, coffee, tea	Assumed that inedible parts and processing losses were accounted for in LCI, thereby only considered avoidable wastes at retail and consumer	1	n/a	1		14.7447	0.150615	0.734177	0	0	0	0.563107	0.11272	0.144783	0.231427	0.0840669		0.810582	3.95119	0	0	0	3.03053	0.606635	0.779192	1.24549	0.452431	0	0	2010	480	4.6	0	6.9	1.2	12.9	0	0	0
Napolitain (petite portion de chocolat)	Napoletana (piccola tavoletta)	1	Milk chocolate, at plant/RER U					1	1.14943	Cocoa, coffee, tea	Assumed that inedible parts and processing losses were accounted for in LCI, thereby only considered avoidable wastes at retail and consumer	1	n/a	1		14.7447	0.149833	0.259494	0	0.22449	0.101124	0.194175	0.101344	0.192092	0.143111	0.15537		0.806373	1.39654	0	1.20816	0.544227	1.04501	0.545415	1.0338	0.770193	0.836168	0	0	2320	555	7.3	0	2.1	2.9	17.6	0	0	0
Laitue, frisée	Insalata riccia	1	Iceberg lettuce {GLO}| production | Alloc Rec, U					1	3.17678	Fresh vegetables		1	n/a	1		0.509298	0.148969	0	0	0.408163	0.0693416	0	0.260732	0.056376	0.0320684	0.245236		0.0276924	0	0	0.075875	0.0128902	0	0.0484685	0.01048	0.00596132	0.045588	0	0	77	18	1.6	0	93.9	1.9	0	0.1	0.08	0
Maquereau	Sgombro	1	fish, marine//[GLO] landed hake to generic market for marine fish					1	2.26358	Fish, shellfish		1	n/a	1		1.8257	0.148202	0	0	0	0	0.970874	0.135988	0.0753869	0.328167	0		0.0987589	0	0	0	0	0.646972	0.0906196	0.0502364	0.218684	0	0	1.9932	403	95	22.6	0	76.4	0	0.1	0.2	0.04	1.4
Pistache	Pistacchi	1	Almonds, at farm/GLO U					1	3.03863	Nuts, seeds, oleiferous fruits		1	n/a	1		6.73497	0.14735	0.0506329	0	0	0	0	0.140124	0.169482	0.129328	0.162192		0.362225	0.124469	0	0	0	0	0.344462	0.416631	0.317921	0.39871	0	0	2400	580	20.3	0	3.9	10	5.6	13.7	0.3	0
Saucisse à rôtir paysanne (CH)	Bratwurst paesano (CH)	1	Pork, fresh meat, at slaughterhouse/GLO U					1	1.17647	Pork	Assumed that inedible parts and processing losses were accounted for in LCI, thereby only considered avoidable wastes at retail and consumer	1	n/a	0.63	Assumed 10 CHF/kg vs. 16 CHF/kg for average	7.97389	0.147085	0	0	0	0	0	0.142192	0.166937	0.26423	0.0506162		0.428088	0	0	0	0	0	0.413847	0.485866	0.769035	0.147317	0	0	1120	270	21.1	0.1	52.1	0	7.5	2.2	0.21	1.7
Canapé (pain toast) végétarien	Tartina (con pane per toast) vegetariana	0.7	Bread, from wheat flour, at plant/GLO U	0.3	Tomato paste production, at plant/GLO U			1	1.96078	Bread and pastries	Assumed that inedible parts and processing losses were accounted for in LCI, thereby only considered avoidable wastes at retail and consumer	1	n/a	1		1.71017	0.147082	0	0	0	0	0.133495	0.0847725	0.208642	0.223362	0.084265		0.0918103	0	0	0	0	0.0833293	0.052916	0.130237	0.139425	0.0525992	0	0	650	155	3.5	0	67	3.5	0.7	0	0	0
Tartare (Fromage frais)	Tartare (Formaggio fresco)	1	Soft cheese, Camembert-style, at dairy/RER U					1	1.33333	Cheese, whey	Assumed that inedible parts and processing losses were accounted for in LCI, thereby only considered avoidable wastes at retail and consumer	1	n/a	1		8.6928	0.146136	0	0	0	0	0	0.21787	0.0919021	0.14741	0.145086		0.463671	0	0	0	0	0	0.691275	0.291594	0.467714	0.46034	0	0	1270	307	5	0	60.5	0.5	19	0	0	0
Crodino	Crodino	1	Sugar, from sugarcane, at sugar refinery/GLO U					1	1.03093	Sugar	Assumed that inedible parts and processing losses were accounted for in LCI, thereby only considered avoidable wastes at retail and consumer	0.1	beverage, adjusted for water weight	1		0.113791	0.144823	0.632911	0	0	0	0	0.206825	0.0998502	0.213789	0.0880282		0.00601505	0.0262873	0	0	0	0	0.00859026	0.00414717	0.00887951	0.00365615	0	0	269	64	0.5	0	84.5	0.5	0	0	0	0
Tam Tam	Tam Tam	1	Cream, from soft cheese production, at dairy/RER U					1	1.17647	Butter, buttermilk, skimmed milk	Assumed that inedible parts and processing losses were accounted for in LCI, thereby only considered avoidable wastes at retail and consumer	1	n/a	1		5.57827	0.144823	1.26582	0	0	0	0	0.155119	0.149775	0.106895	0.176056		0.294868	2.5773	0	0	0	0	0.315833	0.304953	0.217645	0.358462	0	0	512	121	3	0	71.2	1	0.4	0.9	0.16	0.08
Olives n.s.	Olive n.s.	1	Olive, at farm/GLO U					1	2.26351	Legumes		1	n/a	1		0.77312	0.144574	0.422468	0	0	0.0337079	0.0291262	0.16036	0.141205	0.21688	0.0850295		0.0407972	0.119216	0	0	0.00951198	0.00821909	0.0452517	0.0398466	0.0612012	0.0239944	0	0	517	126	1.3	0	77	4	1.8	1.4	0.08	0
Mostbröckli (CH)	Mostbröckli (CH)	1	Pork, fresh meat, at slaughterhouse/GLO U					1	1.17647	Pork	Assumed that inedible parts and processing losses were accounted for in LCI, thereby only considered avoidable wastes at retail and consumer	1	n/a	1		12.657	0.143922	0	0	0	0.713483	1.20388	0.0762668	0.100234	0.148994	0.139745		0.66489	0	0	0	3.29615	5.5617	0.352337	0.46306	0.688323	0.645592	0	0	633	150	32.6	0	58.4	0	0.9	0.2	0.17	1.4
Crumble aux fruits	Crumble di frutta	0.4	Wheat flour, at industrial mill/GLO U	0.3	Sugar, from sugarcane, at sugar refinery/GLO U	0.3	Butter, salted, at dairy/RER U	1	1.96078	Bread and pastries	Assumed that inedible parts and processing losses were accounted for in LCI, thereby only considered avoidable wastes at retail and consumer	1	n/a	1		3.26359	0.143687	0	0	0	0	0	0.0283141	0.269864	0.225172	0.0765845		0.171162	0	0	0	0	0	0.033728	0.321465	0.268228	0.0912284	0	0	954	227	2.5	0	52	2.5	4	0	0	0
Tarte de Carême (CH) (pain)	Pasta della Quaresima (CH)	1	Bread, from wheat flour, at plant/GLO U					1	1.96078	Bread and pastries	Assumed that inedible parts and processing losses were accounted for in LCI, thereby only considered avoidable wastes at retail and consumer	1	n/a	1		3.13589	0.143616	0	0	0	0	0.339806	0.144778	0.122317	0.0561197	0.215669		0.164383	0	0	0	0	0.388942	0.165713	0.140004	0.0642346	0.246855	0	0	1370	326	9	0	31.8	2.1	6.5	0.9	0.13	0.25
Piment rouge	Peperoncino	1	Iceberg lettuce {GLO}| production | Alloc Rec, U					1	3.17678	Fresh vegetables		1	n/a	1		0.509298	0.142629	0.726582	0.666667	0	0.0561798	0.561408	0.16598	0.0770122	0.182243	0.110006		0.0265138	0.135067	0.123929	0	0.0104435	0.104362	0.0308546	0.0143161	0.0338779	0.0204494	0	0	134	32	0.9	0	91.3	2	0.1	0.1	0.03	0
Prince (sandwich aux biscuits fourré)	Prinzen Rolle (Biscotto ripieno)	0.4	Wheat flour, at industrial mill/GLO U	0.3	Sugar, from sugarcane, at sugar refinery/GLO U	0.3	Butter, salted, at dairy/RER U	1	1.96078	Bread and pastries	Assumed that inedible parts and processing losses were accounted for in LCI, thereby only considered avoidable wastes at retail and consumer	1	n/a	1		3.26359	0.142397	0.0313291	0	0	0	0	0.157678	0.142287	0.200428	0.0946083		0.169625	0.0373196	0	0	0	0	0.187828	0.169493	0.238752	0.112698	0	0	2060	491	6	0	2	3	13	0	0	0
Canard, magret	Anatra, petto	1	Chicken, fresh meat, at slaughterhouse/GLO U					1	1.11111	Poultry	Assumed that inedible parts and processing losses were accounted for in LCI, thereby only considered avoidable wastes at retail and consumer	1	n/a	1		8.39885	0.142168	0	0	2.2449	0	0	0.101344	0.196206	0.0662747	0.204665		0.435826	0	0	6.88191	0	0	0.310679	0.601484	0.20317	0.627418	0	0	843	201	27.6	0	58.4	0	3.2	2	0.19	0.53
Salade n.s.	Insalata n.s.	1	Iceberg lettuce {GLO}| production | Alloc Rec, U					1	3.17678	Fresh vegetables		1	n/a	1		0.509298	0.142029	0	0	0	0	0	0.188945	0.111336	0.091398	0.183724		0.0264023	0	0	0	0	0	0.0351237	0.0206966	0.0169903	0.0341531	0	0	107	25.5	1.41	0	93.5	1.32	0.0536	0	0	0
Vodka	Vodka	1	Wine, vinegar, or spirit					1	1.45159	Apple juice		1	n/a	1		2.90319	0.140116	0	0	0.367347	0	0.524272	0.111686	0.128058	0.214057	0.0792254		0.148476	0	0	0.389264	0	0.555552	0.118349	0.135698	0.226828	0.0839522	0	0	916	221	0	31.6	68.4	0	0	0	0	0
Croissant, parisien	Croissant parigino	1	Bread, from wheat flour, at plant/GLO U					1	1.96078	Bread and pastries	Assumed that inedible parts and processing losses were accounted for in LCI, thereby only considered avoidable wastes at retail and consumer	1	n/a	1		3.13589	0.139633	0	0	0	0	0	0.239142	0.0579131	0.137894	0.141065		0.159824	0	0	0	0	0	0.273722	0.0662874	0.157834	0.161463	0	0	1640	390	11	0	22.5	2.5	7	0	0	0
M&M's	M&M's	1	Milk chocolate, at plant/RER U					1	1.14943	Cocoa, coffee, tea	Assumed that inedible parts and processing losses were accounted for in LCI, thereby only considered avoidable wastes at retail and consumer	1	n/a	1		14.7447	0.138518	0	0	0	0	0.0364078	0.132565	0.154768	0.218536	0.0726232		0.745476	0	0	0	0	0.195939	0.713436	0.832929	1.17611	0.390844	0	0	2450	588	11	0	2.5	3.5	17	0	0	0
Pain protéiné	Pane proteico	1	Bread, from wheat flour, at plant/GLO U					1	1.96078	Bread and pastries	Assumed that inedible parts and processing losses were accounted for in LCI, thereby only considered avoidable wastes at retail and consumer	1	n/a	1		3.13589	0.138386	0	0	0	0.869663	0	0.163048	0.128807	0.146873	0.131397		0.158397	0	0	0	0.995416	0	0.186624	0.147432	0.168111	0.150397	0	0	1220	292	28	0	41	7	1.5	0	0	0
Cappuccino, sans caféine	Cappuccino senza caffeina	0.5	Coffee, decaffeinated (CO2), roast and ground, at plant/GLO U	0.5	Liquid milk, whole milk, pasteurised, at dairy/RER U			1	1.14943	Cocoa, coffee, tea	Assumed that inedible parts and processing losses were accounted for in LCI, thereby only considered avoidable wastes at retail and consumer	0.1	beverage, adjusted for water weight	1		0.344031	0.138064	0.835443	0	0	0	2.13592	0	0.0659011	0.305719	0		0.0173369	0.104908	0	0	0	0.26821	0	0.00827528	0.0383895	0	0	0	156	37	0.7	0	92.3	0.5	0.7	0	0	0
Thé aux framboises	Tè di lampone	1	Tea, dried, at farm/GLO U					1	1.14943	Cocoa, coffee, tea	Assumed that inedible parts and processing losses were accounted for in LCI, thereby only considered avoidable wastes at retail and consumer	0.1	beverage, adjusted for water weight	1		0.531275	0.137581	0	0	0	0	0	0.0620476	0.224663	0.080171	0.184859		0.0266791	0	0	0	0	0	0.012032	0.0435656	0.0155464	0.035847	0	0	0	0	0	0	99.9	0	0	0	0	0
Graisse végétale n.s.	Grasso vegetale n.s.	1	Margarine, 70% fat, at plant/DE U					1	1.33333	Vegetal oils and fats	Assumed that inedible parts and processing losses were accounted for in LCI, thereby only considered avoidable wastes at retail and consumer	1	n/a	1		3.17337	0.137548	0.103797	0	0	0.298876	0.0339806	0.196217	0.0915514	0.197683	0.088026		0.159319	0.120226	0	0	0.346182	0.039359	0.227274	0.106042	0.228972	0.101959	0	0	2370	576	0	0	8.7574	0	6	0	0	0
Pâtes, vermicelles	Pasta, fideli	1	Pasta, dried, from durum wheat, at plant/GLO U					1	2	Pasta	Assumed that inedible parts and processing losses were accounted for in LCI, thereby only considered avoidable wastes at retail and consumer	0.4	1:2.5 ratio for dry to cooked pasta	1		1.23771	0.137436	0	0	0	0.0308989	0.118354	0.205024	0.0741388	0.185602	0.0977707		0.0620888	0	0	0	0.0139591	0.0534684	0.0926227	0.0334934	0.0838488	0.0441694	0	0	698	165	5.8	0	57	2.4	0.1	0.2	0.02	0
Kellogg's Special K	Kellogg's Special K	1	Maize flour, dry milling process, at plant/GLO U					1	1.96078	Bread and pastries	Assumed that inedible parts and processing losses were accounted for in LCI, thereby only considered avoidable wastes at retail and consumer	1	n/a	1		2.68036	0.13734	0.506329	0	0	0.140449	0.211165	0.107549	0.158512	0.100481	0.167694		0.134364	0.495358	0	0	0.137406	0.206589	0.105219	0.155078	0.0983038	0.16406	13.8915	0	1590	375	9	0	6	4.5	0.3	0	2.3	4.2
Pain, pita	Pane, pita	1	Bread, from wheat flour, at plant/GLO U					1	1.96078	Bread and pastries	Assumed that inedible parts and processing losses were accounted for in LCI, thereby only considered avoidable wastes at retail and consumer	1	n/a	1		3.13589	0.136493	0	0	0	0	0.0188803	0.110964	0.173238	0.164058	0.113793		0.15623	0	0	0	0	0.0216104	0.12701	0.198288	0.187781	0.130248	0	0	1080	254	10	0	36.5	2.5	0.5	0	0	0
Galette au saindoux (CH)	Taillé aux greubons (CH)	0.7	Bread, from wheat flour, at plant/GLO U	0.3	Pork, fresh meat, at slaughterhouse/GLO U			1	1.96078	Bread and pastries	Assumed that inedible parts and processing losses were accounted for in LCI, thereby only considered avoidable wastes at retail and consumer	1	n/a	1		3.43513	0.135771	0	0	0	0	0	0.211737	0.0763854	0.257349	0.0356514		0.170233	0	0	0	0	0	0.265481	0.0957738	0.32267	0.0447006	0	0	1120	268	9.3	0	51.3	1.4	7.1	1.1	0.09	0.1
Colombe de Pâques (CH)	Colomba di Pasqua (CH)	0.4	Wheat flour, at industrial mill/GLO U	0.3	Sugar, from sugarcane, at sugar refinery/GLO U	0.3	Butter, salted, at dairy/RER U	1	1.96078	Bread and pastries	Assumed that inedible parts and processing losses were accounted for in LCI, thereby only considered avoidable wastes at retail and consumer	1	n/a	1		3.26359	0.135457	0	0	0	0	0	0.264323	0.0249626	0.202031	0.0806338		0.161358	0	0	0	0	0	0.314864	0.0297357	0.240662	0.0960519	0	0	1540	365	8	0	20.5	1.5	5	0	0	0
Pousses, de soja	Germogli di soia	1	Iceberg lettuce {GLO}| production | Alloc Rec, U					1	3.17678	Fresh vegetables		1	n/a	1		0.509298	0.135155	0.443038	5.04478	1.06122	0	0.252427	0.165358	0.0939306	0.0519632	0.203663		0.0251244	0.082358	0.937794	0.197275	0	0.0469247	0.0307391	0.0174611	0.00965964	0.0378597	0	0	230	55	5.5	0	85.6	2.4	0.1	0.7	0.16	0
Mutschli (CH)	Mutschli (CH)	1	Hard cheese, Emmental-style, at dairy/RER U					1	1.33333	Cheese, whey	Assumed that inedible parts and processing losses were accounted for in LCI, thereby only considered avoidable wastes at retail and consumer	1	n/a	1		11.6555	0.135113	0	0	0	0	0.26699	0.107742	0.147978	0.123716	0.144498		0.574805	0	0	0	0	1.13585	0.458361	0.629537	0.52632	0.614733	0	0	1660	401	21	0	43.5	0	21	0	0	0
Vinaigre de vin blanc	Aceto di vino bianco	1	Wine, vinegar, or spirit					1	1.45159	Apple juice		1	n/a	1		2.90319	0.134386	0	0.933333	0	0.0224719	0.0825243	0.11828	0.155271	0.124693	0.142368		0.142404	0	0.989019	0	0.0238127	0.087448	0.125338	0.164535	0.132133	0.150862	0	0	94	22	0.1	0.1	93.4	0	0	0	0	0
Bricelet (sucré) (CH)	Bricelet (CH)	0.4	Wheat flour, at industrial mill/GLO U	0.3	Sugar, from sugarcane, at sugar refinery/GLO U	0.3	Butter, salted, at dairy/RER U	1	1.96078	Bread and pastries	Assumed that inedible parts and processing losses were accounted for in LCI, thereby only considered avoidable wastes at retail and consumer	1	n/a	1		3.26359	0.134024	0.0717722	0	0	0.224719	0	0.182311	0.101184	0.141326	0.128011		0.159651	0.0854958	0	0	0.267688	0	0.217171	0.120532	0.16835	0.152488	0	0	1850	439	8	0	1.5	2.5	4	0	0	0
Sauce «cinque pi»	Salsa alle cinque pi	1	Tomato paste production, at plant/GLO U					1	1.11111	Canned fruits	Assumed that inedible parts and processing losses were accounted for in LCI, thereby only considered avoidable wastes at retail and consumer	1	n/a	1		1.09294	0.133985	0.518354	0	0	0	0	0.125698	0.155766	0.127846	0.13904		0.0534495	0.206783	0	0	0	0	0.0501437	0.0621386	0.0510006	0.0554663	0	0	689	166	7	0	74.5	0.5	5	0	0	0
Pâtes, tortelloni, farce n.s.	Pasta, tortelloni, ripieno n.s.	0.5	Pasta, dried, from durum wheat, at plant/GLO U	0.5	Beef, fresh meat, at slaughterhouse/GLO U			1	2	Pasta	Assumed that inedible parts and processing losses were accounted for in LCI, thereby only considered avoidable wastes at retail and consumer	0.4	1:2.5 ratio for dry to cooked pasta	1		6.11009	0.13372	0	0	0	0	0.305825	0	0.245132	0.262427	0.0277289		0.298219	0	0	0	0	0.682046	0	0.54669	0.585259	0.0618405	0	0	897	213	8	0	53.5	1.5	2	0	0	0
Couronne saumurée	Corona di Sils	1	Bread, from wheat flour, at plant/GLO U					1	1.96078	Bread and pastries	Assumed that inedible parts and processing losses were accounted for in LCI, thereby only considered avoidable wastes at retail and consumer	1	n/a	1		3.13589	0.133642	0	0	0	0	0	0.161646	0.120346	0.195712	0.0825264		0.152966	0	0	0	0	0	0.185021	0.137748	0.224012	0.0944597	0	0	1170	277	8.8	0	33	2.4	0.8	1.9	0.14	0.16
Sanglier	Cinghiale	1	Pork, fresh meat, at slaughterhouse/GLO U					1	1.07527	Beef, horse, veal	Assumed that inedible parts and processing losses were accounted for in LCI, thereby only considered avoidable wastes at retail and consumer	1	n/a	1		26.0753	0.133051	0	0	0	0.181303	0	0.171806	0.109315	0.27737	0.0142042		1.26631	0	0	0	1.72555	0	1.63515	1.04041	2.63986	0.135188	0	0	628	149	26.7	0	67	0	2.1	0.3	0.25	5.5
Coquillage (biscuit)	Zampe d’orso (biscotti)	0.4	Wheat flour, at industrial mill/GLO U	0.3	Sugar, from sugarcane, at sugar refinery/GLO U	0.3	Butter, salted, at dairy/RER U	1	1.96078	Bread and pastries	Assumed that inedible parts and processing losses were accounted for in LCI, thereby only considered avoidable wastes at retail and consumer	1	n/a	1		3.26359	0.132947	0	0	0	0	0	0.279628	0.00499251	0.294388	0		0.158368	0	0	0	0	0	0.333096	0.00594714	0.350678	0	0	0	1800	429	7	0	10	3	4.5	0	0	0
Sirop d'érable (Concentré)	Sciroppo d'acero (Concentrato)	1	Sugar, from sugarcane, at sugar refinery/GLO U					1	1.03093	Sugar	Assumed that inedible parts and processing losses were accounted for in LCI, thereby only considered avoidable wastes at retail and consumer	1	n/a	1		1.13791	0.132076	0.0420886	0.221667	0	0	0	0.19632	0.0836286	0.157535	0.11111		0.0548563	0.017481	0.0920668	0	0	0	0.0815393	0.0347342	0.0654306	0.0461483	0	0	1480	348	0	0	13	0	0	0	0	0
Porc, hachée (viande uniquement)	Maiale, carne macinata (solo carne)	1	Pork, fresh meat, at slaughterhouse/GLO U					1	1.17647	Pork	Assumed that inedible parts and processing losses were accounted for in LCI, thereby only considered avoidable wastes at retail and consumer	1	n/a	0.63	Assumed 10 CHF/kg vs. 16 CHF/kg for average	7.97389	0.131009	0	0	0	0	0	0.213297	0.0650296	0.196187	0.0773349		0.381298	0	0	0	0	0	0.620795	0.189267	0.570997	0.225081	0	0	974	233	30.1	0	56.3	0	4.6	1.2	0.2	0.94
Gâteau Sacher	Torta sacher	0.4	Wheat flour, at industrial mill/GLO U	0.3	Sugar, from sugarcane, at sugar refinery/GLO U	0.3	Butter, salted, at dairy/RER U	1	1.96078	Bread and pastries	Assumed that inedible parts and processing losses were accounted for in LCI, thereby only considered avoidable wastes at retail and consumer	1	n/a	1		3.26359	0.130796	0	0	0	0	0	0.128665	0.146306	0.213328	0.0628301		0.155806	0	0	0	0	0	0.153267	0.174281	0.254119	0.074844	0	0	1600	382	5	0	24.5	2.5	10	0	0	0
Meringue (CH)	Meringa (CH)	0.7	Wheat flour, at industrial mill/GLO U	0.3	Sugar, from sugarcane, at sugar refinery/GLO U			1	1.96078	Bread and pastries	Assumed that inedible parts and processing losses were accounted for in LCI, thereby only considered avoidable wastes at retail and consumer	1	n/a	1		1.31058	0.130549	0.310127	0	0	0.196629	0.228155	0.101792	0.148278	0.119188	0.139906		0.0624501	0.148353	0	0	0.0940602	0.109141	0.0486937	0.0709305	0.0570149	0.0669259	0	0	1700	400	5	0	1	0	0	0	0.25	0
Campari	Campari	1	Wine, vinegar, or spirit					1	1.45159	Apple juice		1	n/a	1		2.90319	0.130139	0	0	0	0.224719	0	0.0956567	0.176818	0.105559	0.150381		0.137904	0	0	0	0.238127	0	0.101364	0.187368	0.111857	0.159354	0	0	941	225	0.8	17.7	60.7	0	0.5	0.2	0.04	0.13
Gala (Fromage à tartiner)	Gala (Formaggio da spalmare)	1	Soft cheese, Camembert-style, at dairy/RER U					1	1.33333	Cheese, whey	Assumed that inedible parts and processing losses were accounted for in LCI, thereby only considered avoidable wastes at retail and consumer	1	n/a	1		8.6928	0.130093	0	0	0	0.151685	0	0.102378	0.170232	0.0852859	0.166992		0.412768	0	0	0	0.481278	0	0.324834	0.540125	0.270601	0.529843	0	0	1280	309	4	0	59	0	17	0	0	0
Potage, de bolets	Minestra di funghi porcini	1	potato, at farm/GLO U					1	2.22255	Potatoes		0.5	soup, thus assumed a water dilution	1		0.276942	0.129133	0	0	0	1.23596	1.01942	0.168045	0	0	0.235475		0.0130533	0	0	0	0.124935	0.103046	0.0169867	0	0	0.0238027	0	0	161	38	1.1	0	90.2	0.5	0.5	0.4	0.07	0
Fromage persillé	Formaggio erborinato	1	Hard cheese, Emmental-style, at dairy/RER U					1	1.33333	Cheese, whey	Assumed that inedible parts and processing losses were accounted for in LCI, thereby only considered avoidable wastes at retail and consumer	1	n/a	1		11.6555	0.128965	0.137975	0	0.444898	0.231461	0.305825	0.0706825	0.167049	0.0807055	0.168706		0.548648	0.58698	0	1.89271	0.984693	1.30106	0.300702	0.710671	0.343342	0.717719	0	0	1490	361	19.1	0	42.5	0	18.9	1.4	0.39	0.85
Soufflé de pommes de terre	Soufflé di patate	1	Potato, at farm/GLO U					1	2.22255	Potatoes		1	n/a	1		0.553883	0.12894	0	0	0	0	0	0	0.2667	0.205345	0.0660211		0.0260675	0	0	0	0	0	0	0.053918	0.041514	0.0133473	0	0	583	140	2	0	74.7	1.7	5	0.5	0.06	0.03
Veau, filet mignon	Vitello, filetto	1	Beef meat, fresh, from dairy cattle, at slaughterhouse, PEF compliant (*50% market) + Beef meat, fresh, from beef cattle, at slaughterhouse, PEF compliant (*50% market) = 19.96*0.5+34.26*0.5 = 27.11					1	1.07527	Beef, horse, veal	Assumed that inedible parts and processing losses were accounted for in LCI, thereby only considered avoidable wastes at retail and consumer	1	n/a	2.5	Filet de bœuf, 60 CHF/kg vs. 24 CHF/kg as average https://www.famille-meister.ch, boeuf 15-18 mois	72.8763	0.127912	0	0	2.30612	0	0	0.203173	0.0683974	0.0448958	0.196275		3.40243	0	0	61.3425	0	0	5.40439	1.81936	1.19422	5.2209	0	0	675	160	28.6	0	64.5	0	1.8	0.5	0.35	1.6
Ciboulette	Erba cipollina	1	Mint, at farm/US U					1	3.17678	Fresh vegetables		1	n/a	1		0.370289	0.127404	0.0572599	0.0279385	0.163003	0.109893	0.045586	0.149105	0.114866	0.132791	0.122968		0.0172194	0.00773899	0.00377605	0.0220308	0.0148527	0.0061612	0.0201523	0.0155248	0.0179475	0.0166198	0	0	124	30	3	0	91.3	2.3	0.1	0.2	0.11	0
Donut	Ciambella	0.4	Wheat flour, at industrial mill/GLO U	0.3	Sugar, from sugarcane, at sugar refinery/GLO U	0.3	Butter, salted, at dairy/RER U	1	1.96078	Bread and pastries	Assumed that inedible parts and processing losses were accounted for in LCI, thereby only considered avoidable wastes at retail and consumer	1	n/a	1		3.26359	0.125754	0	0	0	0	0.533981	0.118925	0.0903645	0.0491716	0.18882		0.1498	0	0	0	0	0.636084	0.141664	0.107643	0.0585737	0.224925	0	0	1950	468	5	0	19	3	0	0	0	0
Graines, n.s.	Semi n.s.	1	Sunflower seed, at farm/CH U					1	3.03863	Nuts, seeds, oleiferous fruits		1	n/a	1		2.3488	0.125735	0.12481	1.276	0.236735	0.363258	0	0.109119	0.15471	0.070461	0.171253		0.107794	0.107001	1.09393	0.202956	0.311426	0	0.0935491	0.132635	0.0604071	0.146818	0	0	2480	600	20.3	0	8.4	9.5	9.4	19.5	0.18	0.01
Banane naine	Banana nana	1	Banana, at farm/GLO U					1	2.41233	Exotic and citrus table fruits		1	n/a	1		0.501341	0.125613	0	0	1.91429	0.449438	0.45534	0.134902	0.0827326	0.0716195	0.170076		0.0229858	0	0	0.350294	0.0822424	0.0833224	0.0246856	0.0151392	0.0131056	0.0311222	0	0	403	95	1.1	0	74	2	0.1	0.1	0.07	0
Nuggets végétariens	Nuggets vegetariani	1	Soybean, at farm/GLO U					1	2.26351	Legumes		1	n/a	1		6.08211	0.125175	0	0	0	0	0	0.0995864	0.162756	0.116836	0.132042		0.277885	0	0	0	0	0	0.221079	0.361313	0.259372	0.29313	0	0	1110	266	16	0	49	4	3	0	0	0
Pain au lait aux raisins (CH)	Panino al latte e uvette (CH)	1	Bread, from wheat flour, at plant/GLO U					1	1.96078	Bread and pastries	Assumed that inedible parts and processing losses were accounted for in LCI, thereby only considered avoidable wastes at retail and consumer	1	n/a	1		3.13589	0.124837	0	0	0	0	0	0.186143	0.0784823	0	0.227641		0.142889	0	0	0	0	0	0.213059	0.0898308	0	0.260558	0	0	1170	277	9	0	37	0	0	0	0	0
Pain perdu	Pain perdu	0.4	Wheat flour, at industrial mill/GLO U	0.3	Sugar, from sugarcane, at sugar refinery/GLO U	0.3	Butter, salted, at dairy/RER U	1	1.96078	Bread and pastries	Assumed that inedible parts and processing losses were accounted for in LCI, thereby only considered avoidable wastes at retail and consumer	1	n/a	1		3.26359	0.124789	0	0	0	0	0	0.12151	0.140789	0	0.227553		0.14865	0	0	0	0	0	0.144744	0.167709	0	0.271064	0	0	939	224	8	0	55.9	1.2	5.1	0.9	0.17	1.2
Boudin de foie (CH)	Salsiccia di fegato (CH)	1	Pork, fresh meat, at slaughterhouse/GLO U					1	1.17647	Pork	Assumed that inedible parts and processing losses were accounted for in LCI, thereby only considered avoidable wastes at retail and consumer	1	n/a	1		12.657	0.124728	0	0	0	0	0	0.0868666	0.174114	0.186398	0.0739437		0.57622	0	0	0	0	0	0.401306	0.80437	0.861119	0.341605	0	0	1210	292	20.8	0	52.5	0.2	8.7	2.6	0.64	5.1
Sauce à salade provençale	Salsa provenzale per insalata	1	Tomato paste production, at plant/GLO U					1	1.11111	Canned fruits	Assumed that inedible parts and processing losses were accounted for in LCI, thereby only considered avoidable wastes at retail and consumer	1	n/a	1		1.09294	0.124518	0.408101	0	0	0.106742	0.0339806	0.125543	0.132841	0.129236	0.120634		0.0496731	0.1628	0	0	0.0425815	0.0135556	0.0500818	0.052993	0.0515549	0.0481234	0	0	493	119	2	0	82.5	0.5	1.5	0	0	0
Bouillon concentré	Concentrato di brodo (dado o granulato)	1	Beef meat, fresh, from dairy cattle, at slaughterhouse, PEF compliant (*70% market) + Beef meat, fresh, from beef cattle, at slaughterhouse, PEF compliant (*30% market) = 19.96*0.7+34.26*0.3 = 24.25					1	1.07527	Beef, horse, veal	Assumed that inedible parts and processing losses were accounted for in LCI, thereby only considered avoidable wastes at retail and consumer	1	n/a	0.125	Assumed 2 CHF/kg vs. 16 CHF/kg for average	3.25941	0.123998	0.249421	0	0.0571055	0.166132	0.0801918	0.134006	0.118841	0.116328	0.130315		0.147519	0.296733	0	0.0679376	0.197644	0.0954029	0.159424	0.141383	0.138394	0.155033	0	0	959	227	11	0	44.61	1.5	1.7	0	0	0
Petit suisse	Petit suisse	1	Soft cheese, Camembert-style, at dairy/RER U					1	1.33333	Cheese, whey	Assumed that inedible parts and processing losses were accounted for in LCI, thereby only considered avoidable wastes at retail and consumer	1	n/a	1		8.6928	0.123099	0	0	0	0.280899	0	0.16029	0.0998502	0.080171	0.158451		0.390578	0	0	0	0.891256	0	0.508578	0.316812	0.254372	0.502744	0	0	544	129	5	0	71.4	0.5	1.8	0	0	0
Sauce à l'ail	Salsa all’aglio	1	Tomato paste production, at plant/GLO U					1	1.11111	Canned fruits	Assumed that inedible parts and processing losses were accounted for in LCI, thereby only considered avoidable wastes at retail and consumer	1	n/a	1		1.09294	0.122858	0.398734	0	0.714286	0.0786517	0	0.130817	0.127808	0.213255	0.0484155		0.0490107	0.159064	0	0.284944	0.0313759	0	0.0521857	0.0509855	0.085072	0.019314	0	0	1800	437	1.5	0	48	0.5	5	0	0	0
Grains de céréales n.s.	Grani n.s.	1	Wheat grain, at farm/GLO U					1	1.96078	Bread and pastries	Assumed that inedible parts and processing losses were accounted for in LCI, thereby only considered avoidable wastes at retail and consumer	1	n/a	1		1.66236	0.121929	0.0886076	0	0	0.557303	0	0.143587	0.113556	0.0912881	0.147162		0.0739817	0.0537636	0	0	0.33815	0	0.0871232	0.0689015	0.0553901	0.0892919	100	0	718	171	5.1	0	58	6.2	0.4	0.6	0.03	0
Graines, mélange n.s.	Semi misti n.s.	1	Sunflower seed, at farm/CH U					1	3.03863	Nuts, seeds, oleiferous fruits		1	n/a	1		2.3488	0.121832	0.448903	0	0	0.045618	0.0394175	0.132083	0.120409	0.0657509	0.168014		0.104448	0.38485	0	0	0.0391089	0.0337931	0.113236	0.103229	0.0563691	0.144041	0	0	2370	573	28	0	7	12	6.5	0	0	0
Ovomaltine (tablette de chocolat) (CH)	Cioccolato Ovomaltina (CH)	1	Milk chocolate, at plant/RER U					1	1.14943	Cocoa, coffee, tea	Assumed that inedible parts and processing losses were accounted for in LCI, thereby only considered avoidable wastes at retail and consumer	1	n/a	1		14.7447	0.12122	0.0949367	0	0	0	0	0.126015	0.129056	0.04739	0.182019		0.65238	0.51093	0	0	0	0	0.678188	0.694556	0.255043	0.979588	0	0	2150	514	7.6	0	1	2.4	14.8	0.25	0.4	0.6
Avoine soufflée	Avena soffiata	1	Oat, at farm/GLO U					1	2.09327	Rice		0.5	assumed 1:2 ratio for dry to wet	1		0.409241	0.121156	0.0921519	0	0.714286	0	0	0.152906	0.10296	0.120706	0.121527		0.0180974	0.013765	0	0.106695	0	0	0.02284	0.0153794	0.0180301	0.0181528	100	0	1580	374	8	0	8.5	5	0.5	0	0	0
Grains d'épeautre	Grani di spelta	1	Oat, at farm/GLO U					1	2.09327	Rice		1	n/a	1		0.818482	0.120927	0	0	0	0	0	0.0152017	0.235447	0.241582	0.0215669		0.0361264	0	0	0	0	0	0.00454143	0.0703388	0.0721716	0.00644302	100	0	718	171	5.1	0	58	6.2	0.4	0.6	0.03	0
Strudel salé	Strudel salato	0.7	Bread, from wheat flour, at plant/GLO U	0.3	Pork, fresh meat, at slaughterhouse/GLO U			1	1.96078	Bread and pastries	Assumed that inedible parts and processing losses were accounted for in LCI, thereby only considered avoidable wastes at retail and consumer	1	n/a	1		3.43513	0.120782	0	0	0	0	0	0.174974	0.0808787	0.178701	0.0730854		0.151439	0	0	0	0	0	0.219387	0.101408	0.22406	0.0916362	0	0	1180	282	7	0	44.5	2.5	7	0	0	0
Jus de carottes et d'orange	Succo di arancia e carota	1	Orange, fresh grade, at farm/GLO U					1	2.41233	Exotic and citrus table fruits		2	factor 2 assumption, e.g. 2 kg of fruit needed to make 1 L of juice.	1		0.603277	0.120685	0	0	0	0	0	0.155119	0.0998502	0.0534474	0.176056		0.0265745	0	0	0	0	0	0.0341566	0.0219866	0.0117689	0.0387669	0	0	221	52	0.7	0	87.3	0.5	0	0	0	0
Moût d'orange (CH)	Mosto d’arance, specialità di Beckenried (CH)	1	Orange, fresh grade, at farm/GLO U					1	2.41233	Exotic and citrus table fruits		2	factor 2 assumption, e.g. 2 kg of fruit needed to make 1 L of juice.	1		0.603277	0.120685	0	0	0	0	0	0	0.249626	0.267237	0		0.0265745	0	0	0	0	0	0	0.0549666	0.0588445	0	0	0	235	56	0.5	0	86.5	0.5	0	0	0	0
Porc, cochon de lait	Maiale, porcellino da latte	1	Pork, fresh meat, at slaughterhouse/GLO U					1	1.17647	Pork	Assumed that inedible parts and processing losses were accounted for in LCI, thereby only considered avoidable wastes at retail and consumer	1	n/a	1		12.657	0.120685	0	0	0	0	0	0	0.249626	0.267237	0		0.557542	0	0	0	0	0	0	1.15322	1.23458	0	0	0	816	194	31.7	0	59.4	0	2.6	0.9	0.21	0.86
Graines, de lin	Semi di lino	1	Sunflower seed, at farm/CH U					1	3.03863	Nuts, seeds, oleiferous fruits		1	n/a	1		2.3488	0.120589	0.102848	0	0.318367	0.315028	0.161974	0.132318	0.105007	0.0666258	0.165027		0.103382	0.088173	0	0.27294	0.270078	0.138862	0.113438	0.0900241	0.0571192	0.14148	0	0	1950	472	17.9	0	6.4	27.3	2.9	23.1	0.16	0
Saucisson, neuchâtelois (CH)	Saucisson neocastellano (CH)	1	Pork, fresh meat, at slaughterhouse/GLO U					1	1.17647	Pork	Assumed that inedible parts and processing losses were accounted for in LCI, thereby only considered avoidable wastes at retail and consumer	1	n/a	0.63	Assumed 10 CHF/kg vs. 16 CHF/kg for average	7.97389	0.119961	0	0	0	0.224719	0.514563	0.103413	0.095357	0.0807055	0.152289		0.349144	0	0	0	0.654039	1.49762	0.300979	0.277534	0.234891	0.443232	0	0	2270	550	20.9	0.1	22.9	0	19	5.6	0.24	1.5
Steak végétarien	Bistecca vegetariana	1	Soybean, at farm/GLO U					1	2.26351	Legumes		1	n/a	1		6.08211	0.119961	1.56329	0	0	0	0	0.0646329	0.185721	0.133618	0.108715		0.266311	3.47046	0	0	0	0	0.143483	0.412296	0.296629	0.241344	0	0	1160	277	18	0	45	4	1	0	0	0
Truffe	Truffe	1	Milk chocolate, at plant/RER U					1	1.14943	Cocoa, coffee, tea	Assumed that inedible parts and processing losses were accounted for in LCI, thereby only considered avoidable wastes at retail and consumer	1	n/a	1		14.7447	0.118417	0.0379747	0	0.204082	0.325843	0.140777	0.0837642	0.149576	0.112453	0.123327		0.637294	0.204372	0	1.09833	1.75362	0.757632	0.450802	0.804986	0.605201	0.663723	0	0	2380	571	6.9	0	1.6	3.6	18.2	2.7	0.28	0.23
Amandes enrobées de chocolat	Mandorle ricoperte di cioccolato	0.5	Milk chocolate, at plant/RER U	0.5	Almonds, at farm/GLO U			1	1.14943	Cocoa, coffee, tea	Assumed that inedible parts and processing losses were accounted for in LCI, thereby only considered avoidable wastes at retail and consumer	1	n/a	1		4.32307	0.11832	0.443038	0	0	0.140449	0.0728155	0.0129266	0.224763	0.0641368	0.16294		0.1867	0.699079	0	0	0.221618	0.114897	0.0203971	0.354658	0.101203	0.257107	0	0	2450	588	11	0	2.5	3.5	17	0	0	0
Mortadelle (CH)	Mortadella (CH)	1	Pork, fresh meat, at slaughterhouse/GLO U					1	1.17647	Pork	Assumed that inedible parts and processing losses were accounted for in LCI, thereby only considered avoidable wastes at retail and consumer	1	n/a	1		12.657	0.117609	0	0	0	0	0	0.138056	0.109963	0.201901	0.0481954		0.543332	0	0	0	0	0	0.63779	0.508007	0.93274	0.222653	0	0	1260	305	15.7	0	53.7	0	9.9	2.7	0.12	1.1
Agneau, épaule	Agnello, spalla	1	Beef meat, fresh, from dairy cattle, at slaughterhouse, PEF compliant (*70% market) + Beef meat, fresh, from beef cattle, at slaughterhouse, PEF compliant (*30% market) = 19.96*0.7+34.26*0.3 = 24.25					1	1.07527	Beef, horse, veal	Assumed that inedible parts and processing losses were accounted for in LCI, thereby only considered avoidable wastes at retail and consumer	1	n/a	0.92	Assumed same relative to average as rôti de bœuf épaule, 22 CHF/kg vs. 24 CHF/kg for average https://www.famille-meister.ch, boeuf 15-18 mois	23.9892	0.117548	0	0	0	0	0	0.25181	0	0.150722	0.0902289		1.02926	0	0	0	0	0	2.20486	0	1.31973	0.790051	0	0	842	201	30.6	0	57.9	0	4.5	0.9	0.15	4.9
Crabe	Granchio	n/a	n/a					0	1	n/a		1	n/a	1		0	0.116365	0	0	0	0	0	0.20666	0.0411483	0.190572	0.0552553		0	0	0	0	0	0	0	0	0	0	0	0.490877	295	69.5	15	0	83	0.5	0.5	0	0	0
Chips de maïs	Corn chips	1	Maize grain, at farm/GLO U					1	2.26351	Maize		1	n/a	1		1.93834	0.11626	0.253165	0	0	0	0.145631	0.129266	0.100682	0.125601	0.108568		0.0822534	0.179112	0	0	0	0.103033	0.0914547	0.0712321	0.0888621	0.0768112	0	0	2010	480	7	0	3	4	2	0	0	0
Cuisse n.s.	Coscia n.s.	1	Chicken, fresh meat, at slaughterhouse/GLO U					1	1.07527	Beef, horse, veal	Assumed that inedible parts and processing losses were accounted for in LCI, thereby only considered avoidable wastes at retail and consumer	1	n/a	1		31.1864	0.11616	0	0	0	0.792135	0	0	0.240265	0.155532	0.0837368		1.32225	0	0	0	9.01689	0	0	2.73494	1.77042	0.953177	0	0	910	218	23.9	0	54.1	0	4.3	2.4	0.17	0.35
Kellogg's Crunchy Nut	Kellogg's Crunchy Nut	1	Maize flour, dry milling process, at plant/GLO U					1	1.96078	Bread and pastries	Assumed that inedible parts and processing losses were accounted for in LCI, thereby only considered avoidable wastes at retail and consumer	1	n/a	1		2.68036	0.115858	0	0	0	0	0	0.186143	0.0599101	0.256547	0		0.113348	0	0	0	0	0	0.182109	0.058612	0.250988	0	0	0	1700	402	6	0	4.5	2.5	0.9	0	1.2	2.1
Pâtisserie danoise à la vanille	Brioche danese alla vaniglia	0.4	Wheat flour, at industrial mill/GLO U	0.3	Sugar, from sugarcane, at sugar refinery/GLO U	0.3	Butter, salted, at dairy/RER U	1	1.96078	Bread and pastries	Assumed that inedible parts and processing losses were accounted for in LCI, thereby only considered avoidable wastes at retail and consumer	1	n/a	1		3.26359	0.114482	0	0	0	0	0	0.0801448	0.159411	0.1279	0.103433		0.136373	0	0	0	0	0	0.0954694	0.189892	0.152355	0.123211	0	0	1320	315	6	0	35.5	1.5	7	0	0	0
Balisto enrobé de chocolat	Balisto rivestito di cioccolato	0.5	Milk chocolate, at plant/RER U	0.5	Bread, from wheat flour, at plant/GLO U			1	1.14943	Cocoa, coffee, tea	Assumed that inedible parts and processing losses were accounted for in LCI, thereby only considered avoidable wastes at retail and consumer	1	n/a	1		4.14573	0.11441	0	0	0	0	0.237864	0.124612	0.0918622	0.0721539	0.149208		0.173124	0	0	0	0	0.359934	0.188562	0.139005	0.109183	0.22578	0	0	1990	474	6	0	5.5	4.5	12	0	0	0
Encornet	Calamari	n/a	n/a					0	1	n/a		1	n/a	1		0	0.114217	0.835443	0	0.0246594	0	0.0330169	0.0548302	0.179909	0.191594	0.0504969		0	0	0	0	0	0	0	0	0	0	0	0.487902	382	90.5	17	0	80.5	0	0.5	0	0	0
Bagel (sans farce)	Bagel (senzo ripieno)	1	Bread, from wheat flour, at plant/GLO U					1	1.96078	Bread and pastries	Assumed that inedible parts and processing losses were accounted for in LCI, thereby only considered avoidable wastes at retail and consumer	1	n/a	1		3.13589	0.114157	0	0	0	0	0	0.146303	0.0948577	0.10155	0.124538		0.130664	0	0	0	0	0	0.167459	0.108574	0.116234	0.142546	0	0	1080	256	9	0	37	4.5	0.5	0	0	0
Lollo	Insalata lollo	1	Iceberg lettuce {GLO}| production | Alloc Rec, U					1	3.17678	Fresh vegetables		1	n/a	1		0.509298	0.113944	0	0	0	0.0561798	0	0.0267614	0.209841	0.154095	0.0808788		0.0211815	0	0	0	0.0104435	0	0.00497479	0.0390082	0.0286454	0.0150349	0	0	77	18	1.6	0	93.9	1.9	0	0.1	0.08	0
Airelle à gros fruits	Cranberry	1	Blueberry, at farm/GLO U					1	1.90643	Berries		1	n/a	1		0.946196	0.113943	0.171899	0.333333	0	0	0.728155	0.0762832	0.0871361	0.0558703	0.161766		0.0393515	0.0593672	0.11512	0	0	0.251477	0.0263453	0.0300935	0.0192955	0.0558677	0	0	1290	305	0.5	0	22	5	0	0	0	0
Schupfnudeln	Schupfnudeln	1	Pasta, dried, from durum wheat, at plant/GLO U					1	2	Pasta	Assumed that inedible parts and processing losses were accounted for in LCI, thereby only considered avoidable wastes at retail and consumer	0.1	bouillion, thus assumed a water dilution	1		0.309429	0.113283	0	0	0	0	0	0.105653	0.132302	0.206307	0.0366784		0.0127944	0	0	0	0	0	0.0119326	0.0149423	0.0233006	0.00414251	0	0	736	174	7	0	58	2	0.5	0	0	0
Chanterelle	Gallinaccio	n/a	n/a					0	1	n/a		1	n/a	1		0	0.112116	0.835443	0	0	0	0	0.0713547	0.163004	0.0513095	0.162191		0	0	0	0	0	0	0	0	0	0	0	0	97	23.5	1.5	0	92.5	4.5	0.5	0	0	0
Schüblig st-gallois (CH)	Schüblig sangallese (CH)	1	Pork, fresh meat, at slaughterhouse/GLO U					1	1.17647	Pork	Assumed that inedible parts and processing losses were accounted for in LCI, thereby only considered avoidable wastes at retail and consumer	1	n/a	1		12.657	0.111996	0	0	0	0	0	0.0966908	0.138293	0.247996	0		0.517399	0	0	0	0	0	0.446692	0.638883	1.14569	0	0	0	2210	534	27.5	0	19	0	18.1	4.3	0.24	2.8
Etoile à la cannelle (CH)	Stella alla cannella (CH)	0.4	Wheat flour, at industrial mill/GLO U	0.3	Sugar, from sugarcane, at sugar refinery/GLO U	0.3	Butter, salted, at dairy/RER U	1	1.96078	Bread and pastries	Assumed that inedible parts and processing losses were accounted for in LCI, thereby only considered avoidable wastes at retail and consumer	1	n/a	1		3.26359	0.111719	0	0	0	0.0202247	0.339806	0.00186143	0.194333	0.175842	0.0589129		0.13308	0	0	0	0.0240919	0.404781	0.00221735	0.231492	0.209465	0.0701777	0	0	2010	481	11.9	0	7	6.8	1.9	6.6	0.27	0.01
Kinder Bueno	Kinder Bueno	0.5	Milk chocolate, at plant/RER U	0.5	Bread, from wheat flour, at plant/GLO U			1	1.14943	Cocoa, coffee, tea	Assumed that inedible parts and processing losses were accounted for in LCI, thereby only considered avoidable wastes at retail and consumer	1	n/a	1		4.14573	0.111634	0	0	0	0	0	0.21122	0.0269596	0.103421	0.118398		0.168924	0	0	0	0	0	0.319617	0.040795	0.156495	0.179159	0	0	2370	568	8.6	0	11.8939	0	17.3	0	0	0
Cheddar	Cheddar	1	Hard cheese, Emmental-style, at dairy/RER U					1	1.33333	Cheese, whey	Assumed that inedible parts and processing losses were accounted for in LCI, thereby only considered avoidable wastes at retail and consumer	1	n/a	1		11.6555	0.111319	0.382278	0	0	0	0.0466442	0.170776	0.0605611	0.164397	0.0676089		0.473579	1.62631	0	0	0	0.198436	0.726527	0.257642	0.699387	0.287626	0	0	1660	400	27.2	0	36.4	0	19.5	1.5	0.32	2.3
Glaçons	Cubetti di ghiaccio	n/a	n/a					0	1	n/a		1	n/a	1		0	0.111031	0	0	0	0	0	0.113754	0.11982	0.160342	0.0704225		0	0	0	0	0	0	0	0	0	0	0	0	0	0	0	0	100	0	0	0	0	0
Bâtonnets aux noisettes (aux noisettes moulues)	Bastoncino alle nocciole (con nocciole macinate)	0.4	Wheat flour, at industrial mill/GLO U	0.3	Sugar, from sugarcane, at sugar refinery/GLO U	0.3	Butter, salted, at dairy/RER U	1	1.96078	Bread and pastries	Assumed that inedible parts and processing losses were accounted for in LCI, thereby only considered avoidable wastes at retail and consumer	1	n/a	1		3.26359	0.111031	0	0	0	0	0	0.0361944	0.194708	0.130946	0.0946303		0.132261	0	0	0	0	0	0.0431152	0.231938	0.155984	0.112725	0	0	2060	492	8	0	3	3	3.5	0	0	0
Gaufrette (sans enrobage de chocolat)	Cialda (a strati) non ricoperta di cioccolato	0.4	Wheat flour, at industrial mill/GLO U	0.3	Sugar, from sugarcane, at sugar refinery/GLO U	0.3	Butter, salted, at dairy/RER U	1	1.96078	Bread and pastries	Assumed that inedible parts and processing losses were accounted for in LCI, thereby only considered avoidable wastes at retail and consumer	1	n/a	1		3.26359	0.110982	0.0949367	0	0	0	0.0873786	0.0263702	0.195107	0.179049	0.0549296		0.132203	0.11309	0	0	0	0.104086	0.0314125	0.232414	0.213285	0.0654328	0	0	2170	519	4.5	0	2.5	3	22	0	0	0
Lièvre	Lepre	1	Beef meat, fresh, from dairy cattle, at slaughterhouse, PEF compliant (*70% market) + Beef meat, fresh, from beef cattle, at slaughterhouse, PEF compliant (*30% market) = 19.96*0.7+34.26*0.3 = 24.25					1	1.07527	Beef, horse, veal	Assumed that inedible parts and processing losses were accounted for in LCI, thereby only considered avoidable wastes at retail and consumer	1	n/a	0.125	Assumed 2 CHF/kg vs. 16 CHF/kg for average	3.25941	0.110789	0	0	0	0	0	0	0.229156	0.245323	0		0.131804	0	0	0	0	0	0	0.272624	0.291857	0	0	0	663	157	30.1	0	64.4	0	1.4	1.1	0.06	0.82
Familia c.m. plus	Familia c.m. plus	1	Oat, at farm/GLO U					1	2.09327	Rice		1	n/a	1		0.818482	0.110089	0	0	0	0	0	0.235832	0	0.128274	0.0951141		0.0328887	0	0	0	0	0	0.0704539	0	0.0383212	0.028415	50	0	1760	418	9	0	7	7	4.5	2.5	1.4	2.5
Boisson au bifidus (shot)	Bevanda al bifidus	1	Liquid milk, whole milk, pasteurised, at dairy/RER U					1	1.12304	Milk, other dairy		1	n/a	1		2.06081	0.109824	0	0	0	0.365169	0.631068	0.0336091	0.129805	0.173704	0.0572183		0.0826089	0	0	0	0.274678	0.474686	0.0252806	0.0976389	0.130659	0.0430393	0	0	421	99.9	3	0	76.4	2.5	1.2	0	0	0
Cognac	Cognac	1	Wine, vinegar, or spirit					1	1.45159	Apple juice		1	n/a	1		2.90319	0.109644	0.0841772	1.9	0	0	0.042101	0.13775	0.089453	0.216673	0.0215053		0.116186	0.0891995	2.01336	0	0	0.0446129	0.145969	0.0947901	0.229601	0.0227884	0	0	994	240	0	33.1	64.9	0	0	0	0	0
Pâtes, tortelloni, farce de légumes	Pasta, tortelloni, ripieno di verdura	0.5	Pasta, dried, from durum wheat, at plant/GLO U	0.5	Carrot, at farm/GLO U			1	2	Pasta	Assumed that inedible parts and processing losses were accounted for in LCI, thereby only considered avoidable wastes at retail and consumer	0.4	1:2.5 ratio for dry to cooked pasta	1		0.329771	0.109341	0	16.0667	0	0	0	0	0.226161	0.242117	0		0.013161	0	1.93389	0	0	0	0	0.0272222	0.0291427	0	0	0	576	137	5.7	0	71.5	1.4	1.8	0.7	0.13	1.2
Vin fortifié/muté n.s.	Vino liquoroso n.s.	1	Wine, vinegar, or spirit					1	1.45159	Apple juice		1	n/a	1		2.90319	0.109341	0	0	0	0.421348	0	0.0661841	0.162257	0.148584	0.0770246		0.115865	0	0	0	0.446487	0	0.0701329	0.171937	0.157449	0.0816202	0	0	941	225	0.8	17.7	60.7	0	0.5	0.2	0.04	0.13
Biscuit roulé aux framboises	Rotolo ai lamponi	0.4	Wheat flour, at industrial mill/GLO U	0.3	Sugar, from sugarcane, at sugar refinery/GLO U	0.3	Butter, salted, at dairy/RER U	1	1.96078	Bread and pastries	Assumed that inedible parts and processing losses were accounted for in LCI, thereby only considered avoidable wastes at retail and consumer	1	n/a	1		3.26359	0.1091	0	0	0.967347	0	0	0.203413	0.0292561	0	0.198944		0.129961	0	0	1.15231	0	0	0.242307	0.0348502	0	0.236984	0	0	1460	346	4.5	0	25.6	0.9	4	0	0	0
Babybel	Babybel	1	Hard cheese, Emmental-style, at dairy/RER U					1	1.33333	Cheese, whey	Assumed that inedible parts and processing losses were accounted for in LCI, thereby only considered avoidable wastes at retail and consumer	1	n/a	1		11.6555	0.108617	0	0	0	0.140449	0.121359	0.116339	0.0998502	0.0400855	0.165053		0.462084	0	0	0	0.597508	0.516293	0.494937	0.424789	0.170534	0.702177	0	0	1370	330	24	0	50	0	0	0	0	0
Chevreuil, émincé (viande uniquement)	Capriolo, sminuzzato (solo carne)	1	Beef meat, fresh, from dairy cattle, at slaughterhouse, PEF compliant (*70% market) + Beef meat, fresh, from beef cattle, at slaughterhouse, PEF compliant (*30% market) = 19.96*0.7+34.26*0.3 = 24.25					1	1.07527	Beef, horse, veal	Assumed that inedible parts and processing losses were accounted for in LCI, thereby only considered avoidable wastes at retail and consumer	1	n/a	1		26.0753	0.108617	0	0	0	0	0	0.16029	0.0698952	0.208445	0.0264085		1.03376	0	0	0	0	0	1.52555	0.665225	1.98387	0.251342	0	0	665	158	28.9	0	64.9	0	2.1	0.4	0.3	1.9
Actimel	Actimel	1	Liquid milk, whole milk, pasteurised, at dairy/RER U					1	1.12304	Milk, other dairy		1	n/a	1		2.06081	0.108617	1.26582	0	0	0	0.485437	0.0258532	0.149775	0.106895	0.110035		0.0817011	0.952145	0	0	0	0.365143	0.0194466	0.11266	0.0804056	0.0827679	0	0	374	88.8	3	0	79.3	1.5	1.05	0	0	0
Cole slaw (mélange coupé, sans sauce)	Coleslaw (ortaggi misti tagliati senza salsa)	1	Iceberg lettuce {GLO}| production | Alloc Rec, U					1	3.17678	Fresh vegetables		1	n/a	1		0.509298	0.107699	0	0	1.87755	0.0977638	0.0844755	0.0475698	0.168145	0.145406	0.0766464		0.0200205	0	0	0.349025	0.0181737	0.0157035	0.00884293	0.0312571	0.0270301	0.0142481	0	0	121	28.5	1	0	93.5	0	0	0	0	0
Chocolat, fourré de lait	Cioccolato con ripieno di crema di latte	1	Milk chocolate, at plant/RER U					1	1.14943	Cocoa, coffee, tea	Assumed that inedible parts and processing losses were accounted for in LCI, thereby only considered avoidable wastes at retail and consumer	1	n/a	1		14.7447	0.107598	0	0	0	0.0280899	0	0.0941629	0.131636	0.187244	0.042009		0.57907	0	0	0	0.151174	0	0.506766	0.708438	1.00771	0.226084	0	0	2440	586	5.8	0	1.5	4.4	17	0	0	0
Pain des Alpes (CH) (biscuit)	Magenbrot (Biscotti al Panpepato) (CH)	0.4	Wheat flour, at industrial mill/GLO U	0.3	Sugar, from sugarcane, at sugar refinery/GLO U	0.3	Butter, salted, at dairy/RER U	1	1.96078	Bread and pastries	Assumed that inedible parts and processing losses were accounted for in LCI, thereby only considered avoidable wastes at retail and consumer	1	n/a	1		3.26359	0.107169	0	0	0	0	0	0.0977249	0.127309	0.0336718	0.167694		0.127661	0	0	0	0	0	0.116411	0.151652	0.0401103	0.199759	0	0	1490	351	6	0	14.5	2	1	0	0	0
Fèves	Fave	1	Soybean, at farm/GLO U					1	2.26351	Legumes		1	n/a	1		6.08211	0.106867	0	0	0	0.269685	0	0.186143	0.0413122	0.234101	0.00208826		0.237241	0	0	0	0.598692	0	0.413231	0.0917119	0.519698	0.00463588	0	0	1350	319	21	0	13.4	17.5	0.2	0	0	0
Grains d'avoine	Grani d’avena	1	Oat, at farm/GLO U					1	2.09327	Rice		0.5	assumed 1:2 ratio for dry to wet	1		0.409241	0.106686	0	0	0	0	0	0.1303	0.0948577	0.134687	0.0836268		0.015936	0	0	0	0	0	0.0194633	0.0141692	0.0201186	0.0124916	100	0	1570	372	13.5	0	8.7	10.5	1	3	0.13	0
Escalope de Quorn, végétarienne	Scaloppina di Quorn, vegetariana	1	Soybean, at farm/GLO U					1	2.26351	Legumes		1	n/a	1		6.08211	0.106173	1.51187	0	0	0	0	0.0716132	0.150462	0.0614645	0.142991		0.235701	3.3563	0	0	0	0	0.158979	0.334021	0.136449	0.317435	0	0	433	103	13	0	74.5	4.5	0.5	0	0	0
Familia Champion Original	Familia Champion Original	1	Oat, at farm/GLO U					1	2.09327	Rice		1	n/a	1		0.818482	0.105664	0	0	0	0	0	0.151069	0.072691	0.233975	0		0.0315667	0	0	0	0	0	0.0451311	0.0217161	0.069899	0	50	0	1640	388	11	0	9	8	1	2.5	0.8	1.5
Barre de chocolat n.s.	Barretta al cioccolato n.s.	0.5	Milk chocolate, at plant/RER U	0.5	Bread, from wheat flour, at plant/GLO U			1	1.14943	Cocoa, coffee, tea	Assumed that inedible parts and processing losses were accounted for in LCI, thereby only considered avoidable wastes at retail and consumer	1	n/a	1		4.14573	0.103427	0.348101	0	0	0.0983146	0	0.0765253	0.14004	0.0807055	0.122139		0.156506	0.526744	0	0	0.148769	0	0.115798	0.211907	0.122123	0.18482	0	0	1990	474	6	0	5.5	4.5	12	0	0	0
Grappa (CH)	Grappa (CH)	1	Wine, vinegar, or spirit					1	1.45159	Apple juice		1	n/a	1		2.90319	0.103005	0	0	0	0	0	0.0938469	0.122441	0.199225	0.0237676		0.109151	0	0	0	0	0	0.0994462	0.129747	0.211111	0.0251857	0	0	916	221	0	31.6	68.4	0	0	0	0	0
Huile d'arachide	Olio d’arachidi	1	Peanut oil, at oil mill/GLO U					1	1.33333	Vegetal oils and fats	Assumed that inedible parts and processing losses were accounted for in LCI, thereby only considered avoidable wastes at retail and consumer	1	n/a	1		5.98089	0.102931	0	0	0.0576888	0.0644683	0.207212	0.113955	0.0815616	0.11534	0.092712		0.224701	0	0	0.125936	0.140736	0.452349	0.248767	0.178051	0.25179	0.202393	0	0	3330	809	0	0	8.7574	0	16.2	27.9	0	0
Dinde n.s.	Tacchino n.s.	1	Chicken, fresh meat, at slaughterhouse/GLO U					1	1.11111	Poultry	Assumed that inedible parts and processing losses were accounted for in LCI, thereby only considered avoidable wastes at retail and consumer	1	n/a	1		8.39885	0.102743	0	0	0	0.30079	0	0.0998574	0.116096	0.1462	0.0669561		0.314967	0	0	0	0.922095	0	0.306121	0.355902	0.448188	0.205259	0	0	617	146	32.4	0	64.2	0	0.4	0.4	0.16	0.61
Miel d'acacia	Miele d’acacia	1	Sugar, from sugarcane, at sugar refinery/GLO U					1	1.03093	Sugar	Assumed that inedible parts and processing losses were accounted for in LCI, thereby only considered avoidable wastes at retail and consumer	1	n/a	1		1.13791	0.102077	0	0	0	0.0393258	0	0.142776	0.0732781	0.151609	0.061287		0.0423964	0	0	0	0.0163336	0	0.0593002	0.0304352	0.062969	0.0254549	0	0	1400	330	0.5	0	17.5	0	0	0	0	0
[truncated: 574 more rows]
[truncated: 3 more columns]

## Sheet: Table S2 - DRF
Supporting materials for Ernstoff et al. 2020: Towards Win–Win Policies for Healthy and Sustainable Diets in Switzerland
[truncated: 19 more rows]

## Sheet: Table S3 - detailed DRF
Supporting materials for Ernstoff et al. 2020: Towards Win–Win Policies for Healthy and Sustainable Diets in Switzerland
[truncated: 20 more rows]

[truncated: 1 more sheets: Table S4 - nutritional elements]
